# Supplementary material for: Impact of extracellular matrix stiffness on genomic heterogeneity in MYCN-amplified neuroblastoma cell line
Source: J Exp Clin Cancer Res. 2020 Oct 28;39:226. doi: 10.1186/s13046-020-01729-1 (PMC7592549; doi:10.1186/s13046-020-01729-1)
Supplement: Supplementary file 2 — Additional file 2: Table S1: Log2 Ratio and copy number of each segmental chromosome aberration -SCA-, and aberrant cell percentage of each sample from SK-N-BE(2) cell line. These parameters were estimated using ChAS software. [file 13046_2020_1729_MOESM2_ESM.xlsx]

## Sheet: Hoja1
				Samples
				SK-N-BE(2)	HG° 0.0% 02w	HG° 0.0% 03w	HG° 1.0% 02w	HG° 1.0% 03w	HG° 2.0% 03w	HG^ 0.5% 07w	HG° 0.5% 07w	HG^ 1.5% 04w	HG° 1.5% 06w	HG^ 1.5% 06w	HG^ 2.0% 04w	HG^ 2.0% 06w	HG° 2.0% 06w	HG° 2.0% 10w	HG° 0.5% 10w	VN-KO P0	VN-KO P1	VN-KO P2	VN-KO P3	VN-WT P0	VN-WT P1	VN-WT P2	VN-WT P3	VN-WT P4	VN-WT P5
	Genomic Aberrations	TuScan: % Aberrant Cells		NA	95	80	80	80	75	75	70	65	75	55	75	75	45	NA	NA	Homogeneous	NA	NA	NA	Homogeneous	NA	NA	NA	NA	NA
		1p- (ter-21.3)	Copy Number	1	1	1	1	1	1	1	1	1	1	1	1	1	0	1.33	1	1	1	1	1	-	-	-	-	-	-
			Median Log 2 Ratio	-0.420	-0.727	-0.671	-0.623	-0.644	-0.648	-0.452	-0.706	-0.546	-0.666	-0.455	-0.684	-0.658	-0.725	-0.617	-0.405	-0.680	-0.444	-0.563	-0.560	-	-	-	-	-	-
		1p+/-(21.3-12)	Copy Number	-	-	-	ND	ND	ND	2.5	1.5	ND	1.5	1	1	1	1	1.67	1.67	1	1	1	1	3	-	-	3	2.67	3
			Median Log 2 Ratio	-	-	-	ND	ND	ND	0.094	-0.088	ND	-0.088	-0.383	-0.410	-0.658	-0.289	-0.227	-0.292	-0.680	-0.444	-0.563	-0.560	0.451	-	-	0.294	0.391	0.205
		1p-(31.1-21.3)	Copy Number	-	-	-	-	-	-	-	-	-	-	-	-	-	-	-	-	-	-	-	-	-	1	1	-	-	-
			Median Log 2 Ratio	-	-	-	-	-	-	-	-	-	-	-	-	-	-	-	-	-	-	-	-	-	-0.548	-0.508	-	-	-
		+1q(12-23)	Copy Number	-	-	-	-	-	-	-	-	-	-	-	-	-	-	-	-	-	-	-	-	-	-	-	4	3.67	4
			Median Log 2 Ratio	-	-	-	-	-	-	-	-	-	-	-	-	-	-	-	-	-	-	-	-	-	-	-	0.531	0.658	0.495
		+1q(12-ter)	Copy Number	2.23	-	-	-	-	-	-	-	2.5	-	4	3	3	3	2.33	2.33	3	2.23	-	-	3	-	-	-	-	-
			Median Log 2 Ratio	0.097	-	-	-	-	-	-	-	0.235	-	0.281	0.369	0.330	0.264	0.254	0.208	0.341	0.095	-	-	0.437	-	-	-	-	-
		+1q(21.3-ter)	Copy Number	-	-	-	-	-	-	-	-	-	-	-	-	-	-	-	-	-	-	2.64	3	-	-	-	-	-	-
			Median Log 2 Ratio	-	-	-	-	-	-	-	-	-	-	-	-	-	-	-	-	-	-	0.208	0.350	-	-	-	-	-	-
		+2p(ter-21)	Copy Number	3	3	3	3	3	3	3	3	3	3	4	3	3	4	2.67	2.67	3	3	-	-	3	3	3	3	2.67	2.90
			Median Log 2 Ratio	0.336	0.418	0.427	0.427	0.415	0.454	0.430	-0.420	0.431	0.431	0.425	0.459	0.411	0.455	0.364	0.374	0.429	0.369	-	-	0.566	0.329	0.325	0.312	0.335	0.159
		+2p(21-16.3)	Copy Number	3	3	3	3	3	3	3	3	3	3	3	2.5	2.5	3	-	-	-	-	-	-	3	3	3	3	2.67	2.90
			Median Log 2 Ratio	0.336	0.418	0.427	0.427	0.415	0.454	0.430	-0.420	0.431	0.431	0.325	0.207	0.134	0.282	-	-	-	-	-	-	0.566	0.329	0.325	0.312	0.335	0.159
		+2p(ter-24.1)	Copy Number	-	-	-	-	-	-	-	-	-	-	-	-	-	-	-	-	-	-	3	-	-	-	-	-	-	-
			Median Log 2 Ratio	-	-	-	-	-	-	-	-	-	-	-	-	-	-	-	-	-	-	0.200	-	-	-	-	-	-	-
		+2p(24.1-21)	Copy Number	-	-	-	-	-	-	-	-	-	-	-	-	-	-	-	-	-	-	3	3	-	-	-	-	-	-
			Median Log 2 Ratio	-	-	-	-	-	-	-	-	-	-	-	-	-	-	-	-	-	-	0.363	0.352	-	-	-	-	-	-
		3p-(ter-14.2)	Copy Number	1	1	1	1	1	1	1	1	1	1	0	1	1	0	1	1	1	1	1	1	1	1	1	1	1	1
			Median Log 2 Ratio	-0.546	-0.821	-0.844	-0.842	0.790	-0.905	-0.783	-0.851	-0.801	-0.776	-0.799	-0.809	-0.757	-0.819	-0.682	-0.691	-0.670	-0.564	-0.598	-0.591	-0.627	-0.574	-0.523	-0.544	-0.752	-0.508
		+3q(26.1-29)	Copy Number	-	-	-	-	-	-	-	-	-	-	-	-	-	-	-	-	-	-	-	-	-	-	-	-	2.67	2.47
			Median Log 2 Ratio	-	-	-	-	-	-	-	-	-	-	-	-	-	-	-	-	-	-	-	-	-	-	-	-	0.293	0.161
		4p-(16.3-15.2)	Copy Number	-	-	-	-	-	-	-	-	-	-	-	-	-	-	-	-	-	-	1.38	1	-	-	-	-	-	-
			Median Log 2 Ratio	-	-	-	-	-	-	-	-	-	-	-	-	-	-	-	-	-	-	-0.255	-0.573	-	-	-	-	-	-
		4q-(13.2-22.3)	Copy Number	-	-	-	-	-	-	-	-	-	-	-	-	-	-	-	-	-	-	-	-	-	-	-	1	1	1
			Median Log 2 Ratio	-	-	-	-	-	-	-	-	-	-	-	-	-	-	-	-	-	-	-	-	-	-	-	-0.562	-0.769	-0.523
		+5q(22.2-35.3)	Copy Number	-	-	-	-	-	-	-	-	-	-	-	-	-	-	-	-	-	-	2.67	3	-	-	-	-	-	-
			Median Log 2 Ratio	-	-	-	-	-	-	-	-	-	-	-	-	-	-	-	-	-	-	0.209	0.351	-	-	-	-	-	-
		+7q(32.3-ter)	Copy Number	3	3	3	3	3	3	3	3	3	3	3	2.5	2.5	3	2.33	2.33	-	-	-	-	2.5	3	4	-	-	-
			Median Log 2 Ratio	0.270	0.368	0.363	0.328	0.294	0.326	0.255	0.280	0.224	0.262	0.165	0.083	0.094	0.189	0.076	0.170	-	-	-	-	0.208	0.330	0.340	-	-	-
		7p-(ter-12.2)	Copy Number	-	-	-	-	-	-	-	-	-	-	-	-	-	-	-	-	-	-	-	-	-	-	-	1.74	1.67	-
			Median Log 2 Ratio	-	-	-	-	-	-	-	-	-	-	-	-	-	-	-	-	-	-	-	-	-	-	-	-0.104	-0.135	-
		+8	Copy Number	-	-	-	-	-	-	-	-	-	-	-	-	-	-	-	-	-	-	-	-	-	-	-	3	3	3
			Median Log 2 Ratio	-	-	-	-	-	-	-	-	-	-	-	-	-	-	-	-	-	-	-	-	-	-	-	0.336	0.465	0.328
		9p-(24.3)	Copy Number	-	-	-	-	-	-	-	-	-	-	1	1	1	1	1.67	1.67	1	1	1	1	-	-	-	-	-	-
			Median Log 2 Ratio	-	-	-	-	-	-	-	-	-	-	-0.206	-0.449	-0.462	-0.319	-0.294	-0.326	-0.930	-0.527	-0.662	-0.626	-	-	-	-	-	-
		+9p(24.3-24.2)	Copy Number	-	-	-	-	-	-	-	-	-	-	2.5	3	3	3	2.33	2.33	3	3	3	3	-	-	-	-	-	-
			Median Log 2 Ratio	-	-	-	-	-	-	-	-	-	-	0.161	0.327	0.333	0.230	0.193	0.150	0.482	0.315	0.347	0.344	-	-	-	-	-	-
		9q-(21.13-21.2)	Copy Number	-	-	-	-	-	-	-	-	1.5	ND	1	1	1	1	ND	1.67	1	1	1	1	-	-	-	-	-	-
			Median Log 2 Ratio	-	-	-	-	-	-	-	-	-0.197	ND	-0.238	-0.551	-0.577	-0.358	ND	-0.309	-0.879	-0.534	-0.646	-0.648	-	-	-	-	-	-
		+9q(21.2-21.33)	Copy Number	-	-	-	-	-	-	-	2.5	2.5	2.5	3	3	3	3	2.67	2.67	3	3	3	3	-	-	-	-	-	-
			Median Log 2 Ratio	-	-	-	-	-	-	-	0.157	0.168	0.118	0.199	0.361	0.361	0.275	0.268	0-312	0.521	0.344	0.388	0.381	-	-	-	-	-	-
		+11q(13.1-ter)	Copy Number	3	3	3	3	3	3	3	3	3	3	3	3	2.5	3	2.33	2.33	-	-	-	-	3	3	3	3	3	3
			Median Log 2 Ratio	0.305	0.386	0.393	0.381	0.349	0.395	0.362	0.320	0.321	0.313	0.274	0.145	0.114	0.225	0.181	0.143	-	-	-	-	0.485	0.323	0.331	0.318	0.405	0.299
		13- (ter-31.1)	Copy Number	1	1	1	1	1	1	1	1	1	1	1	1	1.5	1	1.67	1.67	-	-	-	-	-	1	1	-	-	-
			Median Log 2 Ratio	-0.399	-0.662	-0.612	-0.539	-0.572	-0.597	-0.397	-0.506	-0.371	-0.508	-0.272	-0-160	-0.178	-0.324	-0.213	-0.157	-	-	-	-	-	-0.494	-0.516	-	-	-
		13-	Copy Number	-	-	-	-	-	-	-	-	-	-	-	-	-	-	-	-	-	-	-	-	-	-	-	1	1	1
			Median Log 2 Ratio	-	-	-	-	-	-	-	-	-	-	-	-	-	-	-	-	-	-	-	-	-	-	-	-0.524	-0.767	-0.474
		14-	Copy Number	-	-	-	-	-	-	-	-	-	-	-	-	-	-	-	-	-	-	-	-	-	1.62	1.63	-	-	-
			Median Log 2 Ratio	-	-	-	-	-	-	-	-	-	-	-	-	-	-	-	-	-	-	-	-	-	-0.139	-0.131	-	-	-
		17pq-(pter-q11.2)	Copy Number	1	1	1	1	1	1	1	1	1	1	1	1	1	0	1.33	1.33	1	1	1	1	1	1	1	-	-	-
			Median Log 2 Ratio	-0.486	0-743	-0.696	-0.643	-0.672	-0.662	-0.537	-0.716	-0.598	-0.723	-0.567	-0.745	-0.748	-0.766	-0.629	-0.624	-0.807	-0.457	-0.548	-0.548	-0.580	-0.525	0.450	-	-	-
		+17q(11.2-ter)	Copy Number	-	-	-	-	-	-	2.5	-	-	-	2.5	-	-	-	-	-	-	-	-	-	2.5	-	-	3	3	3
			Median Log 2 Ratio	-	-	-	-	-	-	0.195	-	-	-	0.156	-	-	-	-	-	-	-	-	-	0.254	-	-	0.310	0.443	0.297
		18-	Copy Number	1	1	1	1	1	1	1	1	1	1	0	1	1	0	1	1	1	-	-	-	1	1	1	1	1	1
			Median Log 2 Ratio	-0.569	-0.823	-0.850	-0.838	-0.825	-0.913	-0.817	-0.838	-0.851	-0.833	-0.833	-0.845	-0.820	-0.839	-0.672	-0.664	-0.713	-	-	-	-0.661	-0.583	-0.534	0.551	-0.739	-0.507
		18pq-(pter-q22.2)	Copy Number																	-	1	1	1	-	-	-	-	-	-
			Median Log 2 Ratio																	-	-0.590	-0.613	-0.611	-	-	-	-	-	-
		19q-(12-ter)	Copy Number	1	1	1	1	1	1	1	1	1	1	1	1.5	1.5	1	1.67	1.67	1.5	1.73	-	-	1.5	1	1	-	-	-
			Median Log 2 Ratio	-0.368	-0.574	-0.521	-0.468	-0.441	-0.516	-0.345	-0.391	-0.302	-0.428	-0.209	-0.116	-0.160	-0.246	-0.130	-0.220	-0.235	-0.107	-	-	-0.167	-0.466	-0.475	-	-	-
		+19p(ter-11)	Copy Number	-	-	-	-	-	-	-	-	-	-	-	-	-	-	-	-	-	-	-	-	-	-	-	2.88	2.67	3
			Median Log 2 Ratio	-	-	-	-	-	-	-	-	-	-	-	-	-	-	-	-	-	-	-	-	-	-	-	0.294	0.399	0.270
		19q-(11-ter)	Copy Number	-	-	-	-	-	-	-	-	-	-	-	-	-	-	-	-	-	-	-	-	-	-	-	1	1	1
			Median Log 2 Ratio	-	-	-	-	-	-	-	-	-	-	-	-	-	-	-	-	-	-	-	-	-	-	-	-0.523	-0.803	-0.475
		20p-(ter-13)	Copy Number	1	1	1	1	1	1	1	1	1	1	1	1.5	1.5	1	1.33	-	-	-	-	-	1	1	1	1	1	1
			Median Log 2 Ratio	-0.415	-0.750	-0.772	-0.744	-0.707	-0.863	-0.717	-0.584	-0.595	-0.641	-0.483	-0.204	-0.140	-0.385	-0.343	-	-	-	-	-	-0.772	-0.483	-0.490	-0.549	-0.867	-0.496
		21 cht	Copy Number	1	1	1	1	1	1	1	1	1	1	1	-	-	1	-	-	-	-	-	-	1	1	-	-	-	-
			Median Log 2 Ratio	-0.390	-0.670	-0.573	-0.565	-0.561	-0.496	-0.457	-0.519	-0.389	-0.517	-0.257	-	-	-0.359	-	-	-	-	-	-	-0.496	-0.517	-	-	-	-
		21q-(22.13-22.2)	Copy Number	-	-	-	-	-	-	-	-	-	-	-	1	1	-	1.67	1.33	1	1	1	1	-	-	-	-	-	-
			Median Log 2 Ratio	-	-	-	-	-	-	-	-	-	-	-	-0.703	-0.623	-	-0.147	-0.538	-0.692	-0.471	-0.574	-0.578	-	-	-	-	-	-
		ND: Not detected by ChAS, but visually diagnosed
		NA: Not available
