# Supplementary material for: Impact of extracellular matrix stiffness on genomic heterogeneity in MYCN-amplified neuroblastoma cell line
Source: J Exp Clin Cancer Res. 2020 Oct 28;39:226. doi: 10.1186/s13046-020-01729-1 (PMC7592549; doi:10.1186/s13046-020-01729-1)
Supplement: Supplementary file 3 — Additional file 3: Table S2: Genomic variants detected by next generation sequencing (NGS) in the sequenced samples from (A) SK-N-BE(2) cells or (B) SH-SY5Y cells, filtered by mean allelic frequencies equal to or over 0.1, and a coverage equal to or over 100x. XenofilteR and Disambiguate software were applied to remove variants from mice genome and SW10 cells. (C) Genomic regions included in NB-mechanopanel. [file 13046_2020_1729_MOESM3_ESM.xlsx]

## Sheet: (A)SKNBE2_samples
GENE_SYMBOL	POSITION	REF	ALT	CONSEQUENCE	IMPACT	EXON	HGVSc	HGVSp	HOTSPOT	VARIANT_ID	MAX_AF	CLINVAR	SIFT	POLYPHEN	CONSERVATION	PUBMED	SKNBEZ_FREQUENCY	SKNBEZ_DP	HG^ 0.5%-7w disam_FREQUENCY	HG^ 0.5%-7w disam_DP	HG^ 0.5%-7w xeno_FREQUENCY	HG^ 0.5%-7w xeno_DP	HG^ 1.5%-6w disam_FREQUENCY	HG^ 1.5%-6w disam_DP	HG^ 1.5%-6w xeno_FREQUENCY	HG^ 1.5%-6w xeno_DP	VN-KO P1-disam_FREQUENCY	VN-KO P1-disam_DP	VN-KO P1-xeno_FREQUENCY	VN-KO P1-xeno_DP	VN-KO P2-disam_FREQUENCY	VN-KO P2-disam_DP	VN-KO P2-xeno_FREQUENCY	VN-KO P2-xeno_DP	VN-KO P3-disam_FREQUENCY	VN-KO P3-disam_DP	VN-KO P3-xeno_FREQUENCY	VN-KO P3-xeno_DP	VN-WT P1-disam_FREQUENCY	VN-WT P1-disam_DP	VN-WT P1-xeno_FREQUENCY	VN-WT P1-xeno_DP	VN-WT P2-disam_FREQUENCY	VN-WT P2-disam_DP	VN-WT P2-xeno_FREQUENCY	VN-WT P2-xeno_DP	VN-WT P3-disam_FREQUENCY	VN-WT P3-disam_DP	VN-WT P3-xeno_FREQUENCY
COL11A1	chr1:102886895	A	G	synonymous_variant	LOW	63|67	NM_001854:c.4770T>C	p.I1590=	-	COSM3747460&COSM3747461&rs2229783	0.7478	benign	-	-	-7.94	25741868&17697348&17999364&22977629	0.4646	2243	0.4146	410	0.4119	403	0.3737	190	0.3817	186	0.112	4847	0.1131	4693	-	-	-	-	-	-	-	-	0.4726	7990	0.4712	7719	0.4075	319	0.4	315	0.3116	8886	0.3105
COL11A1	chr1:102888582	A	G	missense_variant	MODERATE	62|67	NM_001854:c.4603T>C	p.S1535P	-	CM074756&COSM5438333&rs1676486&COSM5438332	0.8948	benign&risk_factor	tolerated(1)	benign(0)	3.13	25741868&26886631&22550553&23185509&17999364&27090000&22977629&23624467&28523640&23497244	0.9982	1120	1	297	1	297	1	188	1	188	1	3302	1	3290	0.9993	2728	0.9993	2720	1	2033	1	2026	0.9998	5867	0.9998	5821	0.997	337	0.997	332	0.9997	6421	0.9997
COL11A1	chr1:102888872	A	G	synonymous_variant	LOW	60|67	NM_001854:c.4512T>C	p.G1504=	-	rs1763347&COSM423331&COSM423330	0.8401	benign	-	-	-3.73	25741868&22977629	0.9985	1355	1	330	1	328	1	144	1	144	0.9994	3553	0.9994	3546	0.999	2925	0.999	2906	1	2286	1	2281	0.9998	6645	0.9998	6574	0.9941	341	1	335	0.9999	7229	0.9999
COL11A1	chr1:102914362	G	A	missense_variant	MODERATE	52|67	NM_001854:c.3968C>T	p.P1323L	-	rs3753841&COSM3747462&COSM3747463	0.755	benign	deleterious(0.04)	benign(0.024)	3.22	25741868&25097799&26856649&27824919&27272641&17697348&25268471&25732101&25027321&17999364&27090000&23961996&22922875&23505305&23847314&23920366&24474268&26379874&27455018&22977629&23624467&25785070&28523640&28774272&24825645&24843844&24603532&28505344&23840785&24646376&23538725&24282630&30399154	0.401	1394	0.2748	313	0.2765	311	0.3143	105	0.3143	105	0.1026	3849	0.1033	3825	-	-	-	-	-	-	-	-	0.4561	6510	0.4576	6466	0.429	310	0.4346	306	0.3052	7896	0.3054
COL11A1	chr1:103031249	GAAA	G	splice_region_variant&intron_variant	LOW	-	NM_001854:c.652-8_652-6del	-	-	rs1193837121	-	-	-	-	-2.16	-	0.0714	70	0.1667	30	0.1724	29	-	-	-	-	0.1313	99	0.0957	94	0.2418	91	0.2157	102	0.2439	41	0.2391	46	0.1479	169	0.1637	171	-	-	-	-	0.2143	266	0.218
COL11A1	chr1:103031249	GAA	G	splice_region_variant&intron_variant	LOW	-	NM_001854:c.652-7_652-6del	-	-	rs570169691	0.109	benign	-	-	-1.845	-	0.381	105	0.4898	49	0.5	48	-	-	-	-	0.4788	165	0.4753	162	0.4692	130	0.4366	142	0.6076	79	0.5732	82	0.534	309	0.5342	307	-	-	-	-	0.5396	454	0.5398
COL11A1	chr1:103031249	GA	G	splice_region_variant&intron_variant	LOW	-	NM_001854:c.652-6del	-	-	rs36076089	0.5894	uncertain_significance&benign	-	-	-2.53	-	0.8174	356	0.8016	126	0.808	125	0.9231	26	0.9231	26	0.834	518	0.835	515	0.8253	395	0.798	396	0.8784	255	0.8643	258	0.8296	845	0.8298	840	0.7368	19	0.7222	18	0.8261	1202	0.8262
COL11A1	chr1:103031249	G	GA	splice_region_variant&intron_variant	LOW	-	NM_001854:c.652-6dup	-	-	rs749687230	0.06363	uncertain_significance&benign	-	-	-2.905	-	0.1216	74	-	-	-	-	-	-	-	-	0.1485	101	0.1414	99	0.0921	76	-	-	0.1389	36	-	-	0.1	160	0.0949	158	-	-	-	-	0.0952	231	0.0756
PTEN	chr10:87960876	C	CT	intron_variant	MODIFIER	-	NM_000314:c.802-3dup	-	-	rs762344516&COSN23771956&TMP_ESP_10_89720634_89720635	0.309	benign	-	-	-4.22	23757202	0.2377	122	-	-	-	-	-	-	-	-	0.2185	325	0.1837	294	0.1625	320	0.1608	311	0.2627	217	0.2	175	0.1608	398	0.1393	359	-	-	-	-	0.204	446	0.1641
PTEN	chr10:87960876	CT	C	intron_variant	MODIFIER	-	NM_000314:c.802-3del	-	-	COSN23768173&rs771859047&TMP_ESP_10_89720634_89720635	0.3094	benign&likely_benign	-	-	-4.65	-	0.306	134	-	-	-	-	-	-	-	-	0.3537	393	0.346	367	0.3021	384	0.3003	373	0.3893	262	0.3991	233	0.3099	484	0.3118	449	-	-	-	-	0.3683	562	0.3633
PTEN	chr10:87960876	CTT	C	intron_variant	MODIFIER	-	NM_000314:c.802-4_802-3del	-	-	TMP_ESP_10_89720634_89720635	0.02454	-	-	-	-2.434	-	0.1058	104	-	-	-	-	-	-	-	-	0.1859	312	0.1837	294	0.1355	310	0.1329	301	0.2157	204	0.235	183	0.199	417	0.1868	380	-	-	-	-	0.1801	433	0.185
HTRA1	chr10:122505300	C	T	intron_variant	MODIFIER	-	NM_002775:c.778-1391C>T	-	-	rs28479771	0.7133	-	-	-	-5.03	-	0.9973	1484	1	466	1	462	0.9956	228	0.9956	226	0.9991	6494	0.9991	6383	0.9988	6556	0.9988	6439	0.9998	4684	0.9998	4620	0.9992	7471	0.9995	7348	1	375	1	371	0.9995	5882	0.9995
HTRA1	chr10:122512073	G	A	splice_region_variant&intron_variant	LOW	-	NM_002775:c.1274+8G>A	-	-	rs2672586	1	benign&likely_benign	-	-	-6.78	-	0.9985	1987	1	425	1	418	1	212	1	208	0.9996	7405	0.9999	7238	1	7232	1	7039	1	5700	1	5600	0.9999	8392	0.9999	8148	1	322	1	315	1	6352	1
KRAS	chr12:25241845	C	T	intron_variant	MODIFIER	-	NM_004985:c.111+3429G>A	-	-	rs12813551	0.8155	-	-	-	-	26134224	0.4288	1411	0.4116	294	0.413	293	0.5082	183	0.5082	183	0.4788	6151	0.4768	5971	0.4785	5814	0.4766	5707	0.4776	4709	0.4777	4626	0.4665	6581	0.4676	6446	0.4899	347	0.487	345	0.4881	5524	0.4879
FOXA1	chr14:37591441	C	T	missense_variant	MODERATE	2|2	NM_004496:c.1343G>A	p.S448N	-	CM005500&rs33984772&COSM5019393	0.1026	-	tolerated(0.35)	benign(0.005)	0.671	-	0.5	1736	0.5426	411	0.5338	399	0.5219	251	0.5647	232	0.5002	6857	0.5017	6544	0.4815	7275	0.4804	6848	0.4993	5414	0.4989	5179	0.4161	6828	0.4146	6476	0.4733	281	0.4723	271	0.4879	6138	0.4871
FOXA1	chr14:37592537	C	T	missense_variant	MODERATE	2|2	NM_004496:c.247G>A	p.A83T	-	COSM3753953&rs7144658	0.865	-	tolerated(0.24)	benign(0.013)	1.31	27050876&29155818	0.4857	1540	0.4947	475	0.4945	455	0.427	178	0.4393	173	0.492	6868	0.4859	6228	0.4936	6771	0.4967	5978	0.497	5420	0.4975	4953	0.5844	6324	0.5822	5795	0.6273	322	0.6364	297	0.5088	6392	0.5069
TP53	chr17:7675208	C	A	missense_variant	MODERATE	5|11	NM_000546:c.404G>T	p.C135F	yes	rs587781991&COSM3691869&COSM303851&COSM303850&COSM10801&COSM10647&COSM5751225&COSM5751224&COSM5751223&TP53_g.12392G>T&COSM5751221&COSM5751220&COSM5369718&COSM5369719&COSM300821&COSM300820&COSM5369713&COSM5369714&COSM5369715&COSM5369716&COSM5369717&COSM3932747&COSM99599&COSM99598&COSM2744946&COSM2744945&COSM99601&COSM99600&COSM1750372&COSM5751219&COSM303849&COSM5751222&COSM3820723&COSM300818&COSM3…	-	likely_pathogenic	deleterious(0)	probably_damaging(1)	3.74	26619011	0.9971	1047	0.9967	299	0.9966	298	0.9932	146	0.9932	146	0.9997	3948	0.9997	3903	0.9989	3632	0.9989	3582	1	2810	1	2788	0.9987	3989	0.9987	3904	0.9891	184	0.9891	184	1	6089	1
TP53	chr17:7676154	G	C	missense_variant	MODERATE	4|11	NM_000546:c.215C>G	p.P72R	-	COSM250061&CM961374&COSM45985&COSM3766191&COSM5731057&COSM3766193&COSM3766192&rs1042522&COSM3766190	0.7452	uncertain_significance&benign&drug_response	tolerated(0.57)	benign(0.045)	2.02	18805939&21708280&28652652&22879966&27277665&25741868&28827732&19826048&20100738&23072573&27588484&24033266&24944790&22655231&28348449&22742565&26873362&23267696&18547414&22076708&23757202&18191955&18854777&19442035&20847277&21514219&22215955&22300735&22992668&23946381&24084248&25214541&25591549&25719551&25881102&27618021&20436704&26870349&23820649&18715757&18820009&19911060&27716216&24728327&266…	0.989	1092	0.9938	322	0.9938	322	1	130	1	129	0.9973	4102	0.9973	4036	0.9966	3769	0.9965	3706	0.9945	2716	0.9944	2675	0.9981	4115	0.998	4039	1	188	1	186	0.9968	5882	0.9967
MUC16	chr19:8882320	T	A	intron_variant	MODIFIER	-	NM_024690:c.41752+11A>T	-	-	rs1156732481	-	-	-	-	-4.4	-	0.0239	1087	0.0298	336	-	-	0.1383	253	-	-	0.1018	5936	-	-	0.0979	5790	-	-	0.1258	4469	-	-	0.1015	6689	-	-	0.2653	490	-	-	0.1087	7884	-
MUC16	chr19:8882321	G	A	intron_variant	MODIFIER	-	NM_024690:c.41752+10C>T	-	-	rs1358828416	-	-	-	-	-3.92	-	0.0241	1077	0.0305	328	-	-	0.1389	252	-	-	0.1029	5878	-	-	0.0989	5744	-	-	0.1273	4423	-	-	0.1023	6640	-	-	0.2664	488	-	-	0.1103	7799	-
MUC16	chr19:8882341	G	T	synonymous_variant	LOW	67|84	NM_024690:c.41742C>A	p.P13914=	-	rs111468097&COSM5764914	-	-	-	-	-5.73	-	0.0424	919	0.0855	304	-	-	0.1975	238	-	-	0.1614	5266	-	-	0.1572	5274	-	-	0.1912	4064	-	-	0.1585	6203	-	-	0.3706	456	-	-	0.1817	7017	-
MUC16	chr19:8910431	C	G	missense_variant	MODERATE	19|84	NM_024690:c.37216G>C	p.G12406R	-	rs75219945&COSM4591346	0.0082	-	tolerated_low_confidence(0.23)	benign(0.003)	-5.94	-	0.2166	1302	0.1211	355	-	-	0.2734	278	-	-	0.2722	7149	-	-	0.261	6529	-	-	0.2908	5161	-	-	0.2555	7410	-	-	0.3297	461	-	-	0.3126	9195	-
MUC16	chr19:8910442	C	T	missense_variant	MODERATE	19|84	NM_024690:c.37205G>A	p.G12402E	-	COSM4591345&rs79498466	-	-	tolerated_low_confidence(1)	benign(0)	-6.45	-	0.2135	1288	0.1192	344	-	-	0.2599	277	-	-	0.268	7115	-	-	0.2568	6445	-	-	0.2822	5131	-	-	0.2503	7323	-	-	0.3288	444	-	-	0.3057	9109	-
MUC16	chr19:8910452	G	A	synonymous_variant	LOW	19|84	NM_024690:c.37195C>T	p.L12399=	-	rs369228039	2.655e-05	-	-	-	-6.46	-	0.0764	1256	-	-	-	-	-	-	-	-	0.0996	6966	-	-	0.0921	6305	-	-	0.1058	4999	-	-	0.0814	7149	-	-	0.093	43	-	-	0.1139	8877	-
MUC16	chr19:8949132	A	G	missense_variant	MODERATE	3|84	NM_024690:c.27638T>C	p.I9213T	-	rs7508222	0.9006	-	tolerated_low_confidence(1)	benign(0)	-4.63	-	0.494	1838	0.4771	436	0.4793	434	0.4587	218	0.4587	218	0.4806	7201	0.4786	7021	0.4935	6879	0.4944	6728	0.4898	5200	0.4901	5142	0.4794	8094	0.4778	7917	0.5754	358	0.5819	354	0.3285	8873	0.3302
MUC16	chr19:8951739	T	G	missense_variant	MODERATE	3|84	NM_024690:c.25031A>C	p.D8344A	-	rs12978757	0.7246	-	tolerated_low_confidence(1)	benign(0)	-5.01	-	0.5169	1927	0.5294	510	0.5296	506	0.529	276	0.529	276	0.4807	7820	0.4808	7767	0.5164	7392	0.5163	7319	0.5018	5681	0.5019	5646	0.4979	8833	0.4978	8757	0.467	349	0.4697	347	0.3331	9503	0.3333
MUC16	chr19:8959518	A	G	missense_variant	MODERATE	3|84	NM_024690:c.17252T>C	p.I5751T	-	rs1344572	0.997	-	tolerated_low_confidence(1)	benign(0)	-4.66	-	0.4629	1389	0.4822	365	0.4822	365	0.4672	244	0.4711	242	0.4644	6775	0.4647	6652	0.489	6374	0.4882	6272	0.4963	5084	0.4973	5037	0.4891	7261	0.491	7147	0.4817	355	0.4841	345	0.337	8358	0.337
MUC16	chr19:8977341	T	G	missense_variant	MODERATE	1|84	NM_024690:c.3798A>C	p.K1266N	-	rs1596797&COSM5021992&COSM5021993	0.9652	-	tolerated_low_confidence(1)	benign(0)	-1.93	21046495	0.996	1979	1	462	1	459	0.9959	246	0.9959	246	0.9999	7303	0.9999	7179	0.9999	7061	0.9999	6981	0.9996	5678	1	5630	0.9996	8430	0.9996	8331	1	359	1	355	0.9997	9138	0.9997
PLAUR	chr19:43648948	A	G	missense_variant	MODERATE	7|7	NM_002659:c.950T>C	p.L317P	-	rs4760	0.1708	-	deleterious(0)	possibly_damaging(0.84)	2.17	16595073&19360663&19878584&27532455&19117638	0.9841	1444	1	430	1	428	1	173	1	173	0.9994	7806	0.9993	7597	0.9995	8440	0.9995	8211	0.9998	6322	0.9998	6217	0.9992	5148	0.9992	5001	0.9888	178	0.9886	176	0.999	3824	0.9989
ALK	chr2:29638650	G	C	intron_variant	MODIFIER	-	NM_004304:c.952+56200C>G	-	-	rs2339543	0.747	-	-	-	-4.95	-	0.9982	2193	0.9982	553	0.9982	546	1	313	1	310	0.9994	8934	0.9994	8838	0.9999	8592	0.9999	8502	0.9998	6579	0.9998	6530	0.9999	9569	0.9999	9446	0.9962	529	0.9962	525	1	7332	1
ALK	chr2:29846962	A	G	intron_variant	MODIFIER	-	NM_004304:c.667+73031T>C	-	-	rs10178161	0.996	-	-	-	-5.56	-	0.9991	2118	1	506	1	500	1	294	1	293	0.9999	9916	0.9999	9717	0.9995	9788	0.9996	9590	0.9991	7782	0.9991	7620	0.9993	10762	0.9992	10568	1	578	1	570	0.9995	8761	0.9995
COL5A2	chr2:189083088	C	T	intron_variant	MODIFIER	-	NM_000393:c.852+896G>A	-	-	rs10166301	0.9861	-	-	-	-7.4	-	1	939	1	211	1	209	1	170	1	170	1	5484	1	5413	1	5075	1	5035	1	4231	1	4208	0.9998	5531	0.9998	5485	1	289	1	289	1	5074	1
TIAM1	chr21:31120713	A	G	synonymous_variant	LOW	29|29	NM_003253:c.4431T>C	p.G1477=	-	rs762194&COSM3758838&COSM3758837	0.7718	-	-	-	-4.09	15635070	0.52	2000	0.5445	494	0.5391	473	0.446	278	0.4493	276	0.4955	7914	0.4947	7036	0.489	7769	0.4832	6770	0.5076	6172	0.5021	5602	0.5069	8434	0.509	7426	0.5435	379	0.548	354	0.5077	6856	0.5098
TIAM1	chr21:31193476	G	A	intron_variant	MODIFIER	-	NM_003253:c.2575+1748C>T	-	-	rs2262256	0.2061	-	-	-	-2.73	-	0.4308	1481	0.5382	314	0.5417	312	0.4294	170	0.4294	170	0.4788	6230	0.4781	6164	0.4837	5965	0.4844	5915	0.4697	4899	0.4697	4850	0.4552	6938	0.4539	6863	0.5286	280	0.5305	279	0.5067	5552	0.5097
COL6A6	chr3:130565440	G	A	missense_variant	MODERATE	3|36	NM_001102608:c.1108G>A	p.A370T	-	rs9830253&COSM4002455&COSM4002456	0.856	-	deleterious(0.04)	possibly_damaging(0.886)	3.47	-	0.9981	2152	1	491	1	488	1	209	1	209	0.9994	7723	0.9993	7609	0.9985	7554	0.9985	7400	0.9992	6015	0.9992	5950	0.9999	8440	0.9999	8269	0.991	335	0.991	335	0.9998	6510	0.9998
COL6A6	chr3:130568042	T	C	splice_region_variant&intron_variant	LOW	-	NM_001102608:c.1844-5T>C	-	-	rs9836961	0.8549	-	-	-	-5.26	-	1	1418	1	352	1	350	1	211	1	211	0.9998	5822	0.9998	5774	0.9991	5805	0.9991	5751	0.9994	4754	0.9994	4728	0.9997	6894	0.9997	6827	1	344	1	341	0.9998	5223	0.9998
COL6A6	chr3:130571163	T	C	missense_variant	MODERATE	6|36	NM_001102608:c.2747T>C	p.I916T	-	rs61730505	0.04188	-	deleterious(0)	possibly_damaging(0.76)	3.51	-	0.4861	2306	0.4484	475	0.4488	459	0.4217	230	0.426	223	0.497	8050	0.5016	7369	0.5026	7714	0.5099	6966	0.4921	6192	0.4932	5777	0.4933	8675	0.4933	7809	0.554	361	0.574	338	0.5072	6831	0.5138
UVSSA	chr4:1394536	A	C	missense_variant	MODERATE	1|1	NM_175918:c.25A>C	p.N9H	-	rs74377230&COSM1427134	-	-	deleterious_low_confidence(0.04)	benign(0)	-0.157	-	0.0755	1325	0.0588	306	0.0473	275	-	-	-	-	0.0513	5143	-	-	0.072	3723	0.0339	3013	0.0714	1934	0.041	1438	0.0548	5329	0.0219	4604	0.105	381	0.0638	298	0.0536	4368	0.0225
UVSSA	chr4:1394562	G	A	synonymous_variant	LOW	1|1	NM_175918:c.51G>A	p.T17=	-	COSM3774130&rs77782813	0.3408	-	-	-	-	-	0.1494	1265	0.1025	283	0.084	250	-	-	-	-	0.1002	4542	0.0655	3589	0.1306	3231	0.0941	2508	0.1604	1677	0.1485	1172	0.101	4546	0.0649	3808	0.191	356	0.1685	273	0.1054	3841	0.0753
UVSSA	chr4:1394590	T	C	missense_variant	MODERATE	1|1	NM_175918:c.79T>C	p.C27R	-	COSM4596372&rs55884223	0.2286	-	tolerated_low_confidence(0.57)	benign(0.006)	-	-	0.2133	1041	-	-	-	-	0.3145	124	0.2523	111	0.2735	3305	-	-	0.3805	2221	-	-	0.5952	1008	-	-	0.2568	3232	-	-	-	-	-	-	0.2799	2776	-
UVSSA	chr4:1394591	G	A	missense_variant	MODERATE	1|1	NM_175918:c.80G>A	p.C27Y	-	COSM447394&rs56109734	0.1899	-	tolerated_low_confidence(0.09)	benign(0.271)	-	-	-	-	-	-	-	-	0.312	125	0.2523	111	0.2624	3270	-	-	0.3639	2182	-	-	0.5817	973	-	-	0.2444	3195	-	-	-	-	-	-	0.2701	2755	-
UVSSA	chr4:1394625	T	C	synonymous_variant	LOW	1|1	NM_175918:c.114T>C	p.C38=	-	rs78309237&COSM4415800	0.4012	-	-	-	-	-	0.452	927	0.3503	177	0.321	162	0.2913	103	-	-	0.3981	2414	0.3503	2018	0.5284	1639	0.4947	1320	0.8484	640	0.8968	494	0.366	2238	0.3085	1854	0.4699	266	0.4449	227	0.3918	2019	0.3405
UVSSA	chr4:1394641	G	A	missense_variant	MODERATE	1|1	NM_175918:c.130G>A	p.A44T	-	COSM1328679&rs79298048	0.4002	-	tolerated(0.14)	benign(0.019)	-	-	0.4532	962	0.3779	172	0.3608	158	0.3564	101	-	-	0.4382	2403	0.4102	2021	0.5521	1699	0.5359	1379	0.8559	687	0.9029	546	0.406	2170	0.3649	1787	0.4874	277	0.4689	241	0.4205	2045	0.3813
UVSSA	chr4:1394687	C	T	missense_variant	MODERATE	1|1	NM_175918:c.176C>T	p.A59V	-	rs1228186544&COSM1202287	-	-	tolerated(1)	benign(0)	-	-	0.1364	1180	0.1203	158	0.0758	132	0.1504	113	-	-	0.1223	2534	0.0326	1963	0.0825	1684	-	-	-	-	-	-	0.1366	2160	0.0422	1612	0.1411	319	0.0556	252	0.1142	2084	0.0395
UVSSA	chr4:1394703	G	A	synonymous_variant	LOW	1|1	NM_175918:c.192G>A	p.P64=	-	rs530770560&COSM6279959	0.001	-	-	-	-	-	0.1632	1244	0.1667	150	0.0984	122	0.2054	112	-	-	0.1557	2614	0.0441	1860	0.1016	1761	0.0328	1340	-	-	-	-	0.175	2212	0.0595	1530	0.1635	318	0.063	238	0.1427	2208	0.0529
UVSSA	chr4:1394716	C	T	missense_variant	MODERATE	1|1	NM_175918:c.205C>T	p.R69C	-	rs115485610	0.0348	-	tolerated(0.2)	benign(0)	-	-	0.1787	1237	-	-	-	-	0.2137	117	-	-	0.1622	2564	0.0536	1791	0.109	1707	0.0419	1265	-	-	-	-	0.1898	2128	0.0779	1399	0.1909	309	0.0982	224	0.1607	2128	0.0743
UVSSA	chr4:1394720	T	C	missense_variant	MODERATE	1|1	NM_175918:c.209T>C	p.V70A	-	rs55703801&COSM1567006	0.01533	-	tolerated_low_confidence(0.9)	benign(0.001)	-	-	0.2092	1243	0.2078	154	0.1552	116	0.2542	118	-	-	0.1847	2583	0.0771	1777	0.1405	1772	0.0633	1279	0.0289	726	-	-	0.2216	2166	0.1184	1411	0.2114	317	0.1189	227	0.1933	2163	0.11
UVSSA	chr4:1394782	G	C	missense_variant	MODERATE	1|1	NM_175918:c.271G>C	p.D91H	-	rs28561739&COSM4601806	0.0001008	-	tolerated_low_confidence(0.61)	benign(0)	-	-	0.1477	1280	0.1065	169	-	-	-	-	-	-	0.1196	3202	0.0876	1690	0.0806	2234	0.0714	1051	-	-	-	-	0.1115	2860	0.0745	1517	0.1492	382	0.1272	228	0.1396	2707	0.1066
UVSSA	chr4:1394795	A	G	missense_variant	MODERATE	1|1	NM_175918:c.284A>G	p.H95R	-	rs9328733&COSM4155137	0.9501	-	tolerated_low_confidence(0.08)	benign(0)	-	-	0.4237	1199	0.3873	173	0.2381	105	0.3356	146	-	-	0.4626	3143	0.3656	1652	0.642	2176	0.5129	1004	0.9953	857	0.9942	345	0.4378	2869	0.323	1545	0.4278	360	0.3527	207	0.4487	2614	0.3358
UVSSA	chr4:1394843	C	G	missense_variant	MODERATE	1|1	NM_175918:c.332C>G	p.P111R	-	rs200849975&COSM227471	0.089	-	tolerated(0.2)	benign(0)	-	-	0.2456	912	0.2386	197	0.0866	127	0.1915	141	-	-	0.2537	3114	0.0601	1980	0.382	2144	0.119	1025	0.5753	817	0.3318	220	0.2474	2926	0.0676	1850	0.279	319	0.0854	199	0.2646	2630	0.068
UVSSA	chr4:1394847	T	C	synonymous_variant	LOW	1|1	NM_175918:c.336T>C	p.C112=	-	rs74518227&COSM243846	0.1186	-	-	-	-	-	0.2495	914	0.25	200	0.0866	127	0.1879	149	-	-	0.2576	3160	0.0623	2023	0.3847	2212	0.1223	1079	0.5806	844	0.3418	237	0.2547	2988	0.0728	1910	0.2809	324	0.0796	201	0.2649	2707	0.0698
UVSSA	chr4:1394905	C	G	missense_variant	MODERATE	1|1	NM_175918:c.394C>G	p.H132D	-	COSM228960&rs78906219	0.2783	-	tolerated(1)	benign(0)	-	-	0.3618	1031	0.3976	332	0.266	203	0.439	205	0.3191	141	0.4365	5107	0.2963	3000	0.5661	3787	0.4623	1737	0.7722	1677	0.9242	594	0.4416	4900	0.2973	2839	0.509	501	0.3591	298	0.4308	4294	0.2859
UVSSA	chr4:1394936	C	G	missense_variant	MODERATE	1|1	NM_175918:c.425C>G	p.P142R	-	COSM248946&rs76728908	0.1968	-	tolerated(0.3)	benign(0.003)	-	-	0.3901	1046	0.4699	332	0.2619	210	0.465	200	0.3022	139	0.4804	5185	0.2668	3055	0.6424	3750	0.4389	1759	0.8538	1683	0.8632	592	0.4906	4941	0.2692	2886	0.4888	489	0.3322	304	0.4753	4277	0.2618
UVSSA	chr4:1394938	T	C	missense_variant	MODERATE	1|1	NM_175918:c.427T>C	p.C143R	-	COSM397786&rs199689156	0.03918	-	tolerated(0.32)	benign(0.009)	-	-	0.2062	1038	0.2778	324	0.1339	112	0.1888	196	-	-	0.2746	5139	-	-	0.3835	3703	0.0866	1755	0.4685	1665	-	-	0.2852	4863	0.0437	2862	0.2495	485	0.0792	303	0.2783	4219	-
UVSSA	chr4:1394967	C	G	synonymous_variant	LOW	1|1	NM_175918:c.456C>G	p.P152=	-	rs373946226&COSM3760384	0.1943	-	-	-	-	-	0.2525	1018	0.3293	331	0.0829	217	0.264	197	-	-	0.3793	4867	0.0732	2855	0.5234	3573	0.1595	1674	0.6485	1539	0.2352	506	0.3837	4759	0.0824	2816	0.3803	476	0.1367	300	0.3946	4062	0.0815
UVSSA	chr4:1394969	T	C	missense_variant	MODERATE	1|1	NM_175918:c.458T>C	p.M153T	-	COSM225540&rs138170890	0.1943	-	deleterious(0.05)	benign(0.01)	-	-	0.2768	1008	0.3365	315	0.0817	208	0.2656	192	-	-	0.3766	4820	0.069	2840	0.5162	3510	0.151	1656	0.6392	1527	0.2255	501	0.3796	4671	0.0784	2779	0.3675	468	0.1229	301	0.3911	4022	0.0772
UVSSA	chr4:1395002	T	C	missense_variant	MODERATE	1|1	NM_175918:c.491T>C	p.V164A	-	COSM310328&rs79415192	0.02968	-	tolerated(0.67)	benign(0)	-	-	0.3415	940	0.4173	278	0.1684	190	0.4331	157	0.2348	115	0.5089	4095	0.2192	2413	0.7031	2849	0.3881	1273	0.9861	1147	0.9936	312	0.5131	4015	0.2294	2393	0.4938	405	0.271	262	0.5092	3378	0.2057
UVSSA	chr4:1395029	C	G	missense_variant	MODERATE	1|1	NM_175918:c.518C>G	p.P173R	-	COSM1427144&rs200606324	0.3328	-	tolerated(0.28)	benign(0)	-	-	0.064	766	-	-	-	-	-	-	-	-	0.1095	2502	-	-	0.2249	1445	0.061	853	0.4312	378	-	-	0.1149	2498	0.0363	1875	0.1326	264	-	-	0.1232	2175	-
UVSSA	chr4:1395031	T	C	missense_variant	MODERATE	1|1	NM_175918:c.520T>C	p.C174R	-	COSM1427145&rs144797159	0.3328	-	tolerated(0.33)	benign(0.006)	-	-	0.0683	761	-	-	-	-	-	-	-	-	0.1034	2475	-	-	0.2117	1403	0.0533	845	0.4072	361	-	-	0.1088	2454	0.0342	1871	0.1264	261	-	-	0.1162	2125	0.0236
UVSSA	chr4:1395033	T	C	synonymous_variant	LOW	1|1	NM_175918:c.522T>C	p.C174=	-	rs374335051	0.009542	-	-	-	-	-	0.0774	749	-	-	-	-	-	-	-	-	0.1087	2457	-	-	0.2197	1388	0.0624	850	0.4391	353	-	-	0.1131	2431	0.0343	1867	0.1456	261	-	-	0.1248	2124	0.0298
UVSSA	chr4:1395135	T	C	synonymous_variant	LOW	1|1	NM_175918:c.624T>C	p.P208=	-	COSM292635&rs76549100	0.0416	-	-	-	-	-	0.0272	698	-	-	-	-	-	-	-	-	0.0382	1621	-	-	0.0978	736	-	-	-	-	-	-	0.0618	1440	-	-	-	-	-	-	0.0542	1420	-
UVSSA	chr4:1395153	C	G	synonymous_variant	LOW	1|1	NM_175918:c.642C>G	p.P214=	-	rs77567310	0.0061	-	-	-	-	-	0.0257	661	-	-	-	-	-	-	-	-	0.0837	1684	-	-	0.218	835	0.052	654	0.9316	117	-	-	0.1184	1486	0.0246	1300	-	-	-	-	0.1089	1488	-
UVSSA	chr4:1395155	T	C	missense_variant	MODERATE	1|1	NM_175918:c.644T>C	p.M215T	-	rs78915838	3.591e-05	-	tolerated(0.28)	benign(0.001)	-	-	0.0244	656	-	-	-	-	-	-	-	-	0.0774	1692	-	-	0.2112	838	0.0503	656	0.9145	117	-	-	0.1139	1484	-	-	0.0833	192	-	-	0.1017	1505	-
UVSSA	chr4:1395157	T	C	missense_variant	MODERATE	1|1	NM_175918:c.646T>C	p.W216R	-	rs147924999	0.0061	-	tolerated(0.72)	benign(0)	-	-	0.0321	654	-	-	-	-	-	-	-	-	0.0803	1682	-	-	0.2135	829	0.0492	650	0.9316	117	-	-	0.1168	1472	-	-	0.0842	190	-	-	0.1055	1498	-
UVSSA	chr4:1395164	T	C	missense_variant	MODERATE	1|1	NM_175918:c.653T>C	p.V218A	-	COSM4158805&rs76774451	0.2965	-	tolerated(0.61)	benign(0)	-	-	0.0712	632	-	-	-	-	-	-	-	-	0.0997	1605	-	-	0.2416	807	0.0563	622	1	118	-	-	0.1368	1403	0.0297	1212	0.1067	178	-	-	0.1363	1445	0.0357
UVSSA	chr4:1395165	T	C	synonymous_variant	LOW	1|1	NM_175918:c.654T>C	p.V218=	-	COSM4158806&rs75736606	0.174	-	-	-	-	-	0.0644	637	-	-	-	-	-	-	-	-	0.0953	1637	-	-	0.2425	833	0.0576	642	1	128	-	-	0.1344	1436	0.0257	1243	0.1027	185	-	-	0.1308	1475	0.0303
UVSSA	chr4:1395186	T	C	synonymous_variant	LOW	1|1	NM_175918:c.675T>C	p.D225=	-	COSM1567005&rs71614969	0.2326	-	-	-	-	-	0.1733	727	0.3246	114	-	-	-	-	-	-	0.2988	2035	0.158	1627	0.5201	1219	0.3177	809	0.9541	392	1	151	0.3423	1785	0.1673	1351	0.291	244	0.1857	210	0.3255	1828	0.1716
UVSSA	chr4:1395217	T	C	missense_variant	MODERATE	1|1	NM_175918:c.706T>C	p.C236R	-	rs71614970&COSM1567004	0.2913	-	tolerated(0.35)	benign(0)	-	-	0.3049	692	0.4474	114	-	-	0.3529	102	-	-	0.4135	2046	0.2947	1632	0.6359	1409	0.5021	968	0.9718	567	1	313	0.4475	1839	0.2966	1372	0.3948	271	0.3106	235	0.4295	1851	0.2937
UVSSA	chr4:1395313	A	G	missense_variant	MODERATE	1|1	NM_175918:c.802A>G	p.S268G	-	rs71614971&COSM3721348	0.3763	-	tolerated(0.42)	benign(0)	-	-	0.5182	550	-	-	-	-	-	-	-	-	0.5232	1619	0.5137	1419	0.7105	1202	0.7137	1020	0.9406	539	0.9913	461	0.5296	1367	0.525	1158	0.4935	308	0.4857	280	0.5497	1428	0.5291
UVSSA	chr4:1395368	T	C	missense_variant	MODERATE	1|1	NM_175918:c.857T>C	p.M286T	-	rs71614972&COSM1567003	0.9349	-	tolerated(0.3)	benign(0.001)	-	-	0.501	515	-	-	-	-	-	-	-	-	0.4977	1495	0.4852	1387	0.707	925	0.6885	838	0.9928	415	0.9947	376	0.4816	1144	0.4705	1050	0.541	244	0.5371	229	0.5475	1262	0.5228
UVSSA	chr4:1395373	A	G	missense_variant	MODERATE	1|1	NM_175918:c.862A>G	p.S288G	-	COSM4158807&rs71614973	0.3748	-	tolerated(0.45)	benign(0)	-	-	0.499	525	-	-	-	-	-	-	-	-	0.5003	1441	0.4884	1337	0.7157	911	0.6973	826	0.9904	418	0.9948	381	0.4934	1141	0.4746	1045	0.5325	246	0.5307	228	0.5519	1263	0.5285
TERT	chr5:1280823	A	G	intron_variant	MODIFIER	-	NM_198253:c.1770-485T>C	-	-	rs6897196	0.68	-	-	-	-2.02	-	0.3925	1526	0.3899	436	0.2807	367	0.4328	201	0.2549	153	0.4381	7042	0.1988	4818	0.4292	7174	0.2191	5120	0.459	5327	0.2246	3665	0.4521	7197	0.2484	5137	0.397	330	0.2218	248	0.4487	6245	0.1886
TERT	chr5:1280825	GAGCCCACC	G	intron_variant	MODIFIER	-	NM_198253:c.1770-495_1770-488del	-	-	rs34002450	0.3907	-	-	-	-1.619	28483762	0.4124	1033	0.4108	409	0.3333	357	0.4722	72	0.3667	60	0.4404	2425	0.2674	1810	0.4432	2317	0.2999	1817	0.4595	1358	0.22	959	0.446	2520	0.2673	1837	0.439	41	0.1852	27	0.4474	2501	0.2405
TRIO	chr5:14324102	A	C	intron_variant	MODIFIER	-	NM_007118:c.1732-6676A>C	-	-	rs4702028	0.2205	-	-	-	-2.59	-	0.9963	1092	1	239	1	239	1	172	1	172	0.9998	5410	0.9998	5384	0.999	4940	0.999	4916	0.9995	3898	0.9995	3885	0.9992	6045	0.9993	6025	1	314	1	312	0.9996	4632	0.9996
FGFR1	chr8:38441901	G	A	intron_variant	MODIFIER	-	NM_023110:c.92-11953C>T	-	-	rs6983315	0.6032	-	-	-	-6.13	-	0.4735	1470	0.4924	396	0.4949	394	0.4928	207	0.4928	207	0.4617	6636	0.4615	6570	0.4824	6157	0.4819	6095	0.4704	4911	0.4712	4885	0.4965	7019	0.4976	6941	0.4697	347	0.4697	347	0.3301	8143	0.3306
DOCK8	chr9:250889	C	T	intron_variant	MODIFIER	-	NM_203447:c.54-20738C>T	-	-	COSN14960926&rs679542	0.3601	-	-	-	-0.844	-	0.4182	1908	0.4303	402	0.4296	398	0.4277	166	0.4329	164	0.1239	4287	0.1245	4248	-	-	-	-	-	-	-	-	0.4677	7778	0.466	7678	0.4872	351	0.4872	351	0.4918	5970	0.492
DOCK8	chr9:358973	C	G	intron_variant	MODIFIER	-	NM_203447:c.1680-9045C>G	-	-	rs10814180	0.2239	-	-	-	0.227	-	0.4867	1239	0.4698	281	0.4638	276	0.3841	151	0.3841	151	0.121	3454	0.1198	3422	-	-	-	-	-	-	-	-	0.4681	6166	0.4677	6113	0.4259	324	0.4281	320	0.4936	5140	0.4935
DOCK8	chr9:457366	A	T	intron_variant	MODIFIER	-	NM_203447:c.6068+5249A>T	-	-	rs868761	0.995	-	-	-	-2.35	-	0.9982	1130	1	254	1	254	1	141	1	141	1	3169	1	3135	0.9996	2579	0.9996	2563	1	2302	1	2289	0.9987	6247	0.9987	6203	1	279	1	279	0.9994	5030	0.9994
ATRX	chrX:77682471	C	G	missense_variant	MODERATE	9|35	NM_000489:c.2785G>C	p.E929Q	-	rs3088074&COSM3759544	0.8799	benign	deleterious_low_confidence(0.04)	benign(0.005)	2.35	23757202&24728327&21070966&23185534&23539269&30226859	0.9978	929	0.9954	218	0.9954	218	-	-	-	-	1	3645	1	3618	1	3500	1	3479	1	2835	1	2824	1	4042	1	4026	1	151	1	151	1	3144	1
ATRX	chrX:77682536	C	T	missense_variant	MODERATE	9|35	NM_000489:c.2720G>A	p.R907Q	-	COSM6984669&COSM5417529&rs143413618	0.0019	benign&likely_benign	tolerated_low_confidence(0.46)	benign(0)	-8.1	-	0.9945	915	0.9947	188	0.9947	188	-	-	-	-	0.9997	3469	0.9997	3432	0.9994	3299	0.9994	3275	1	2614	1	2603	0.9992	3817	0.9992	3792	1	140	1	140	0.9984	3031	0.9983
ATRX	chrX:77682991	A	C	missense_variant	MODERATE	9|35	NM_000489:c.2265T>G	p.N755K	-	COSM3097118	-	-	tolerated_low_confidence(0.17)	benign(0.006)	5.95	-	0.9927	959	1	229	1	226	-	-	-	-	0.9994	3483	0.9994	3445	0.9973	3340	0.9973	3292	0.9993	2740	0.9993	2719	0.9995	3962	0.9995	3907	1	147	1	145	0.9993	3006	0.9993
[truncated: 5 more columns]

## Sheet: (B)SHSY5Y_samples
GENE_SYMBOL	POSITION	REF	ALT	CONSEQUENCE	IMPACT	EXON	HGVSc	HGVSp	HOTSPOT	VARIANT_ID	MAX_AF	CLINVAR	SIFT	POLYPHEN	CONSERVATION	PUBMED	SHSY5Y_FREQUENCY	SHSY5Y_DP	VN-KO P3disam_FREQUENCY	VN-KO P3disam_DP	VN-KO P3xeno_FREQUENCY	VN-KO P3xeno_DP	VN-WT P0disam_FREQUENCY	VN-WT P0disam_DP	VN-WT P0xeno_FREQUENCY	VN-WT P0xeno_DP	VN-WT P1disam_FREQUENCY	VN-WT P1disam_DP	VN-WT P1xeno_FREQUENCY	VN-WT P1xeno_DP
COL11A1	chr1:102888582	A	G	missense_variant	MODERATE	62|67	NM_001854:c.4603T>C	p.S1535P	-	CM074756&COSM5438333&rs1676486&COSM5438332	0.8948	benign&risk_factor	tolerated(1)	benign(0)	3.13	25741868&26886631&22550553&23185509&17999364&27090000&22977629&23624467&28523640&23497244	0.4678	917	0.4963	1201	0.4963	1201	0.4706	119	0.4741	116	0.543	151	0.543	151
COL11A1	chr1:102888872	A	G	synonymous_variant	LOW	60|67	NM_001854:c.4512T>C	p.G1504=	-	rs1763347&COSM423331&COSM423330	0.8401	benign	-	-	-3.73	25741868&22977629	0.4939	1067	0.4753	1273	0.4753	1273	0.5234	128	0.5234	128	0.4521	146	0.4583	144
COL11A1	chr1:102940336	G	A	synonymous_variant	LOW	43|67	NM_001854:c.3375C>T	p.D1125=	-	COSM5618975&COSM5618974&rs17127270	0.2048	benign	-	-	-6.47	25741868&27120335	0.472	1106	0.4825	1343	0.4806	1338	0.46	100	0.46	100	0.507	213	0.5024	211
COL11A1	chr1:103031249	GAA	G	splice_region_variant&intron_variant	LOW	-	NM_001854:c.652-7_652-6del	-	-	rs570169691	0.109	benign	-	-	-1.845	-	0.1132	159	0.2143	112	0.2143	112	-	-	-	-	0.3333	15	0.3333	15
COL11A1	chr1:103031249	GA	G	splice_region_variant&intron_variant	LOW	-	NM_001854:c.652-6del	-	-	rs36076089	0.5894	uncertain_significance&benign	-	-	-2.53	-	0.5171	292	0.5269	186	0.5269	186	-	-	-	-	0.5455	22	0.5455	22
COL11A1	chr1:103031249	G	GA	splice_region_variant&intron_variant	LOW	-	NM_001854:c.652-6dup	-	-	rs749687230	0.06363	uncertain_significance&benign	-	-	-2.905	-	0.1943	175	0.0737	95	0.0737	95	-	-	-	-	-	-	-	-
PTEN	chr10:87960876	C	CT	intron_variant	MODIFIER	-	NM_000314:c.802-3dup	-	-	rs762344516&COSN23771956&TMP_ESP_10_89720634_89720635	0.309	benign	-	-	-4.22	23757202	0.2258	93	0.2712	59	0.2157	51	-	-	-	-	-	-	-	-
PTEN	chr10:87960876	CT	C	intron_variant	MODIFIER	-	NM_000314:c.802-3del	-	-	COSN23768173&rs771859047&TMP_ESP_10_89720634_89720635	0.3094	benign&likely_benign	-	-	-4.65	-	0.2653	98	0.4028	72	0.4203	69	-	-	-	-	-	-	-	-
PTEN	chr10:87960876	CTT	C	intron_variant	MODIFIER	-	NM_000314:c.802-4_802-3del	-	-	TMP_ESP_10_89720634_89720635	0.02454	-	-	-	-2.434	-	0.1325	83	0.2321	56	0.2453	53	-	-	-	-	-	-	-	-
HTRA1	chr10:122461754	C	T	synonymous_variant	LOW	1|9	NM_002775:c.102C>T	p.A34=	-	rs1049331&CM088461&COSM6336664	0.5222	benign&likely_benign	-	-	-0.533	19796758&27239600&23478260&19026761&26217379&22155603&24013816&19786043&18316707&21252205&18164066&20140183&20437615&23644223&26310622&27338780&18207215&28659708&21682878&27879347	-	-	0.5414	447	0.5312	433	-	-	-	-	-	-	-	-
HTRA1	chr10:122461760	G	T	synonymous_variant	LOW	1|9	NM_002775:c.108G>T	p.G36=	-	CM088460&rs2293870&COSM4788538&CM088459	0.4875	benign&likely_benign	-	-	-4.83	27239555&19796758&23478260&19026761&26217379&24013816&18316707&18164066&20140183&20437615&23644223&26310622&27338780&18207215&28659708&27879347	-	-	0.5308	439	0.52	425	-	-	-	-	-	-	-	-
HTRA1	chr10:122505362	T	C	intron_variant	MODIFIER	-	NM_002775:c.778-1329T>C	-	-	rs2250804	0.4827	-	-	-	-4.55	20157352&24013816&21497341	0.9854	1235	0.9976	2047	0.9975	2037	1	100	1	100	0.9798	198	0.9798	198
HTRA1	chr10:122512073	G	A	splice_region_variant&intron_variant	LOW	-	NM_002775:c.1274+8G>A	-	-	rs2672586	1	benign&likely_benign	-	-	-6.78	-	1	1780	0.9985	1322	0.9983	1174	-	-	-	-	1	123	1	110
KRAS	chr12:25241845	C	T	intron_variant	MODIFIER	-	NM_004985:c.111+3429G>A	-	-	rs12813551	0.8155	-	-	-	-	26134224	0.9988	867	0.9992	1178	0.9991	1176	1	114	1	114	0.9814	215	0.9812	213
KRAS	chr12:25245350	C	A	missense_variant	MODERATE	2|5	NM_004985:c.35G>T	p.G12V	yes	COSM1140134&COSM1135366&COSM12657&COSM49168&COSM6904437&rs121913529&COSM522&COSM520&COSM521&COSM1140133	-	not_provided&likely_pathogenic&pathogenic	deleterious(0)	probably_damaging(0.96)	3.6	25157968&2278970&3122217&12460918&16434492&19075190&22407852&22499344&15696205&16361624&16618717&18316791&18794081&19114683&19679400&20921462&20921465&21228335&19255327&19029981&17384584&19773371&22683711&23406027&17704260&17332249&19018267&19794967&21398618&21975775&23182985&21079152&19047918&7773929&8439212&15842656&17910045&19358724&19881948&20609353&20805368&20949522&21169357&22025163&2223509…	0.4428	1775	0.4743	1518	0.4753	1500	0.5161	124	0.5333	120	0.5311	241	0.5322	233
TP53	chr17:7676154	G	C	missense_variant	MODERATE	4|11	NM_000546:c.215C>G	p.P72R	-	COSM250061&CM961374&COSM45985&COSM3766191&COSM5731057&COSM3766193&COSM3766192&rs1042522&COSM3766190	0.7452	uncertain_significance&benign&drug_response	tolerated(0.57)	benign(0.045)	2.02	18805939&21708280&28652652&22879966&27277665&25741868&28827732&19826048&20100738&23072573&27588484&24033266&24944790&22655231&28348449&22742565&26873362&23267696&18547414&22076708&23757202&18191955&18854777&19442035&20847277&21514219&22215955&22300735&22992668&23946381&24084248&25214541&25591549&25719551&25881102&27618021&20436704&26870349&23820649&18715757&18820009&19911060&27716216&24728327&266…	0.9864	1392	0.9976	2081	0.998	2045	-	-	-	-	0.9948	191	0.9948	191
MUC16	chr19:8882341	G	T	synonymous_variant	LOW	67|84	NM_024690:c.41742C>A	p.P13914=	-	rs111468097&COSM5764914	-	-	-	-	-5.73	-	0.0309	777	0.2223	1880	-	-	0.292	137	-	-	0.2829	205	-	-
MUC16	chr19:8910431	C	G	missense_variant	MODERATE	19|84	NM_024690:c.37216G>C	p.G12406R	-	rs75219945&COSM4591346	0.0082	-	tolerated_low_confidence(0.23)	benign(0.003)	-5.94	-	0.2176	933	0.314	2277	-	-	0.3688	141	-	-	0.4152	277	-	-
MUC16	chr19:8910442	C	T	missense_variant	MODERATE	19|84	NM_024690:c.37205G>A	p.G12402E	-	COSM4591345&rs79498466	-	-	tolerated_low_confidence(1)	benign(0)	-6.45	-	0.2158	922	0.305	2272	-	-	0.3662	142	-	-	0.4259	270	-	-
MUC16	chr19:8949132	A	G	missense_variant	MODERATE	3|84	NM_024690:c.27638T>C	p.I9213T	-	rs7508222	0.9006	-	tolerated_low_confidence(1)	benign(0)	-4.63	-	0.4887	1588	0.4936	1955	0.4931	1949	0.3554	166	0.3515	165	0.4858	212	0.4858	212
MUC16	chr19:8951739	T	G	missense_variant	MODERATE	3|84	NM_024690:c.25031A>C	p.D8344A	-	rs12978757	0.7246	-	tolerated_low_confidence(1)	benign(0)	-5.01	-	0.507	1724	0.5263	2014	0.5265	2002	0.5357	140	0.5435	138	0.5057	176	0.5118	170
MUC16	chr19:8959518	A	G	missense_variant	MODERATE	3|84	NM_024690:c.17252T>C	p.I5751T	-	rs1344572	0.997	-	tolerated_low_confidence(1)	benign(0)	-4.66	-	1	1173	0.9989	1762	0.9989	1752	1	106	1	104	1	171	1	163
MUC16	chr19:8977341	T	G	missense_variant	MODERATE	1|84	NM_024690:c.3798A>C	p.K1266N	-	rs1596797&COSM5021992&COSM5021993	0.9652	-	tolerated_low_confidence(1)	benign(0)	-1.93	21046495	0.9962	1588	0.9979	1904	0.9979	1898	1	127	1	125	1	196	1	196
ALK	chr2:29220829	G	T	missense_variant	MODERATE	23|29	NM_004304:c.3522C>A	p.F1174L	yes	COSM28061&COSM28055&rs863225281	-	not_provided&likely_pathogenic&pathogenic	deleterious(0.03)	possibly_damaging(0.641)	2.91	26619011&18923525&21838707&22072639&21030459&21575866&21948233&22277784&24327273	0.4249	2323	0.3202	3189	0.3211	3167	0.418	122	0.4034	119	0.5022	231	0.5043	230
ALK	chr2:29797550	C	T	intron_variant	MODIFIER	-	NM_004304:c.668-79853G>A	-	-	rs7564486	0.3879	-	-	-	-1.24	-	0.9941	1513	0.9969	2247	0.9969	2242	0.9943	174	0.9943	174	0.9821	168	0.9821	168
ALK	chr2:29846962	A	G	intron_variant	MODIFIER	-	NM_004304:c.667+73031T>C	-	-	rs10178161	0.996	-	-	-	-5.56	-	0.9983	1192	0.9962	2388	0.9962	2374	0.966	147	0.966	147	1	185	1	185
COL5A2	chr2:189083088	C	T	intron_variant	MODIFIER	-	NM_000393:c.852+896G>A	-	-	rs10166301	0.9861	-	-	-	-7.4	-	1	821	1	1196	1	1188	1	129	1	127	1	194	1	192
TIAM1	chr21:31120713	A	G	synonymous_variant	LOW	29|29	NM_003253:c.4431T>C	p.G1477=	-	rs762194&COSM3758838&COSM3758837	0.7718	-	-	-	-4.09	15635070	0.4734	1595	0.4931	2101	0.4924	2051	0.4375	112	0.4455	110	0.3905	169	0.3822	157
TIAM1	chr21:31154350	T	A	missense_variant	MODERATE	18|29	NM_003253:c.3068A>T	p.D1023V	-	COSM5019882&COSM5019883&rs75483199	0.02825	-	tolerated(0.22)	benign(0.01)	3.36	-	0.4792	1469	0.4922	2044	0.4931	2034	-	-	-	-	0.4663	208	0.4559	204
TIAM1	chr21:31193476	G	A	intron_variant	MODIFIER	-	NM_003253:c.2575+1748C>T	-	-	rs2262256	0.2061	-	-	-	-2.73	-	0.4377	1067	0.4725	1689	0.4724	1685	-	-	-	-	0.4643	140	0.471	138
TIAM1	chr21:31402991	T	A	intron_variant	MODIFIER	-	NM_003253:c.-369+60992A>T	-	-	rs16988223	0.1094	-	-	-	0.836	-	0.4711	951	0.5152	1584	0.5172	1570	-	-	-	-	0.4356	163	0.414	157
COL6A6	chr3:130565440	G	A	missense_variant	MODERATE	3|36	NM_001102608:c.1108G>A	p.A370T	-	rs9830253&COSM4002455&COSM4002456	0.856	-	deleterious(0.04)	possibly_damaging(0.886)	3.47	-	0.4668	1701	0.4967	1846	0.4959	1837	0.4959	123	0.4959	123	0.5052	192	0.5105	190
COL6A6	chr3:130568042	T	C	splice_region_variant&intron_variant	LOW	-	NM_001102608:c.1844-5T>C	-	-	rs9836961	0.8549	-	-	-	-5.26	-	0.4871	1199	0.4835	1305	0.4827	1303	0.5315	143	0.5315	143	0.5681	213	0.5681	213
PIK3CA	chr3:179207162	A	T	intron_variant	MODIFIER	-	NM_006218:c.1146-2433A>T	-	-	rs6765953	0.1407	-	-	-	-4.05	-	0.4582	598	0.4461	881	0.4448	879	-	-	-	-	0.5362	138	0.5115	131
UVSSA	chr4:1394562	G	A	synonymous_variant	LOW	1|1	NM_175918:c.51G>A	p.T17=	-	COSM3774130&rs77782813	0.3408	-	-	-	-	-	0.1126	888	0.1517	1595	0.1103	1297	0.1333	105	-	-	0.1771	271	0.1292	178
UVSSA	chr4:1394590	T	C	missense_variant	MODERATE	1|1	NM_175918:c.79T>C	p.C27R	-	COSM4596372&rs55884223	0.2286	-	tolerated_low_confidence(0.57)	benign(0.006)	-	-	-	-	0.2196	1366	0.1385	1105	-	-	-	-	0.2797	261	-	-
UVSSA	chr4:1394591	G	A	missense_variant	MODERATE	1|1	NM_175918:c.80G>A	p.C27Y	-	COSM447394&rs56109734	0.1899	-	tolerated_low_confidence(0.09)	benign(0.271)	-	-	-	-	0.2177	1369	0.1353	1109	-	-	-	-	0.2519	262	-	-
UVSSA	chr4:1394625	T	C	synonymous_variant	LOW	1|1	NM_175918:c.114T>C	p.C38=	-	rs78309237&COSM4415800	0.4012	-	-	-	-	-	0.4411	535	0.4124	1239	0.3658	1088	-	-	-	-	0.4313	211	0.3554	166
UVSSA	chr4:1394641	G	A	missense_variant	MODERATE	1|1	NM_175918:c.130G>A	p.A44T	-	COSM1328679&rs79298048	0.4002	-	tolerated(0.14)	benign(0.019)	-	-	0.4513	554	0.4352	1305	0.4028	1162	-	-	-	-	0.4188	234	0.3564	188
UVSSA	chr4:1394795	A	G	missense_variant	MODERATE	1|1	NM_175918:c.284A>G	p.H95R	-	rs9328733&COSM4155137	0.9501	-	tolerated_low_confidence(0.08)	benign(0)	-	-	0.9825	628	0.9912	1362	0.9919	985	-	-	-	-	0.978	227	0.9874	159
UVSSA	chr4:1394843	C	G	missense_variant	MODERATE	1|1	NM_175918:c.332C>G	p.P111R	-	rs200849975&COSM227471	0.089	-	tolerated(0.2)	benign(0)	-	-	0.2998	487	0.2876	1297	0.0963	800	-	-	-	-	0.2803	264	0.1069	159
UVSSA	chr4:1394847	T	C	synonymous_variant	LOW	1|1	NM_175918:c.336T>C	p.C112=	-	rs74518227&COSM243846	0.1186	-	-	-	-	-	0.3043	483	0.2942	1319	0.1014	809	-	-	-	-	0.2884	267	0.1118	161
UVSSA	chr4:1394905	C	G	missense_variant	MODERATE	1|1	NM_175918:c.394C>G	p.H132D	-	COSM228960&rs78906219	0.2783	-	tolerated(1)	benign(0)	-	-	0.5309	550	0.5882	2205	0.5136	1102	0.7299	137	-	-	0.5844	409	0.4619	210
UVSSA	chr4:1394936	C	G	missense_variant	MODERATE	1|1	NM_175918:c.425C>G	p.P142R	-	COSM248946&rs76728908	0.1968	-	tolerated(0.3)	benign(0.003)	-	-	0.3713	606	0.5153	2251	0.3299	1161	0.4968	155	-	-	0.5057	437	0.2676	213
UVSSA	chr4:1394938	T	C	missense_variant	MODERATE	1|1	NM_175918:c.427T>C	p.C143R	-	COSM397786&rs199689156	0.03918	-	tolerated(0.32)	benign(0.009)	-	-	0.1947	601	0.3072	2207	-	-	0.1176	17	-	-	0.3142	436	-	-
UVSSA	chr4:1394967	C	G	synonymous_variant	LOW	1|1	NM_175918:c.456C>G	p.P152=	-	rs373946226&COSM3760384	0.1943	-	-	-	-	-	0.6036	555	0.65	2103	0.4863	1057	0.5592	152	-	-	0.6247	389	0.4153	183
UVSSA	chr4:1394969	T	C	missense_variant	MODERATE	1|1	NM_175918:c.458T>C	p.M153T	-	COSM225540&rs138170890	0.1943	-	deleterious(0.05)	benign(0.01)	-	-	0.6293	553	0.6387	2059	0.471	1036	0.5517	145	-	-	0.5896	385	0.3923	181
UVSSA	chr4:1394971	C	T	missense_variant	MODERATE	1|1	NM_175918:c.460C>T	p.R154W	-	rs112233131&COSM225541	-	-	tolerated(0.2)	benign(0)	-	-	0.3063	555	0.2254	2085	0.3637	1042	0.277	148	-	-	-	-	0.3667	180
UVSSA	chr4:1395002	T	C	missense_variant	MODERATE	1|1	NM_175918:c.491T>C	p.V164A	-	COSM310328&rs79415192	0.02968	-	tolerated(0.67)	benign(0)	-	-	0.3134	584	0.5018	1915	0.2486	1042	0.4444	126	-	-	0.4344	343	-	-
UVSSA	chr4:1395029	C	G	missense_variant	MODERATE	1|1	NM_175918:c.518C>G	p.P173R	-	COSM1427144&rs200606324	0.3328	-	tolerated(0.28)	benign(0)	-	-	0.187	508	0.2757	1244	0.2338	864	-	-	-	-	0.3556	225	0.2826	138
UVSSA	chr4:1395031	T	C	missense_variant	MODERATE	1|1	NM_175918:c.520T>C	p.C174R	-	COSM1427145&rs144797159	0.3328	-	tolerated(0.33)	benign(0.006)	-	-	0.1904	499	0.2576	1211	0.215	851	-	-	-	-	0.3226	217	0.2707	133
UVSSA	chr4:1395164	T	C	missense_variant	MODERATE	1|1	NM_175918:c.653T>C	p.V218A	-	COSM4158805&rs76774451	0.2965	-	tolerated(0.61)	benign(0)	-	-	0.1022	362	0.1537	748	0.0346	635	-	-	-	-	0.2087	115	-	-
UVSSA	chr4:1395165	T	C	synonymous_variant	LOW	1|1	NM_175918:c.654T>C	p.V218=	-	COSM4158806&rs75736606	0.174	-	-	-	-	-	0.0773	362	0.1413	757	-	-	-	-	-	-	0.2393	117	-	-
UVSSA	chr4:1395186	T	C	synonymous_variant	LOW	1|1	NM_175918:c.675T>C	p.D225=	-	COSM1567005&rs71614969	0.2326	-	-	-	-	-	0.1662	379	0.3261	972	0.1611	745	-	-	-	-	0.2028	143	0.09	100
UVSSA	chr4:1395217	T	C	missense_variant	MODERATE	1|1	NM_175918:c.706T>C	p.C236R	-	rs71614970&COSM1567004	0.2913	-	tolerated(0.35)	benign(0)	-	-	0.2691	379	0.4386	1026	0.3065	796	-	-	-	-	0.38	150	0.3056	108
UVSSA	chr4:1395313	A	G	missense_variant	MODERATE	1|1	NM_175918:c.802A>G	p.S268G	-	rs71614971&COSM3721348	0.3763	-	tolerated(0.42)	benign(0)	-	-	0.4623	305	0.5124	884	0.4832	772	-	-	-	-	0.5062	162	0.4507	142
UVSSA	chr4:1395368	T	C	missense_variant	MODERATE	1|1	NM_175918:c.857T>C	p.M286T	-	rs71614972&COSM1567003	0.9349	-	tolerated(0.3)	benign(0.001)	-	-	0.9719	249	0.9963	809	1	736	-	-	-	-	0.9615	182	0.9805	154
UVSSA	chr4:1395373	A	G	missense_variant	MODERATE	1|1	NM_175918:c.862A>G	p.S288G	-	COSM4158807&rs71614973	0.3748	-	tolerated(0.45)	benign(0)	-	-	0.4453	256	0.5105	807	0.4891	732	-	-	-	-	0.5196	179	0.4834	151
TERT	chr5:1280823	A	G	intron_variant	MODIFIER	-	NM_198253:c.1770-485T>C	-	-	rs6897196	0.68	-	-	-	-2.02	-	0.3947	1092	0.4449	1895	0.2327	1371	-	-	-	-	0.3831	154	0.1038	106
TERT	chr5:1280825	GAGCCCACC	G	intron_variant	MODIFIER	-	NM_198253:c.1770-495_1770-488del	-	-	rs34002450	0.3907	-	-	-	-1.619	28483762	0.406	739	0.4656	887	0.3402	723	-	-	-	-	0.3846	52	0.1579	38
UTRN	chr6:144667786	A	G	intron_variant	MODIFIER	-	NM_007124:c.7480-10620A>G	-	-	rs12663692	0.3012	-	-	-	-2.12	-	0.5078	957	0.4703	1280	0.4695	1278	-	-	-	-	0.4722	180	0.4722	180
UTRN	chr6:144818846	T	C	intron_variant	MODIFIER	-	NM_007124:c.9358-2036T>C	-	-	rs1538399	0.8938	-	-	-	-3.84	-	0.3706	626	0.385	922	0.3647	883	-	-	-	-	0.2819	149	0.2676	142
FGFR1	chr8:38441901	G	A	intron_variant	MODIFIER	-	NM_023110:c.92-11953C>T	-	-	rs6983315	0.6032	-	-	-	-6.13	-	0.9934	1062	0.9981	1546	0.998	1537	1	104	1	104	1	197	1	193
DOCK8	chr9:457366	A	T	intron_variant	MODIFIER	-	NM_203447:c.6068+5249A>T	-	-	rs868761	0.995	-	-	-	-2.35	-	0.4786	1120	0.485	1268	0.4858	1266	0.5283	106	0.5283	106	0.566	159	0.5605	157
ATRX	chrX:77682471	C	G	missense_variant	MODERATE	9|35	NM_000489:c.2785G>C	p.E929Q	-	rs3088074&COSM3759544	0.8799	benign	deleterious_low_confidence(0.04)	benign(0.005)	2.35	23757202&24728327&21070966&23185534&23539269&30226859	1	1543	0.9985	1334	0.9985	1334	1	123	1	123	0.9898	197	0.9898	197

## Sheet: (C)NGS_panel
Gene	Chromosome	Transcript	Exon	Exon Code	Start	Stop	size (bp)	ref.seq	ref.prot	cDNA change	Protein change
COL11A1
COL11A1	1	ENST00000370096.8	All 1-67	NO UTRs	Ex1 from 103108178	Ex67 to 102878019	5421	NM_001854	NP_001845
NRAS
NRAS	1	ENST00000369535.4	EX2	ENSE00001450282	114716098	114716138	40	NM_002524	NP_002515
NRAS	1	ENST00000369535.4	EX3	ENSE00001751295	114713896	114713925	29	NM_002524	NP_002515
NRAS	1	ENST00000369535.4	EX4	ENSE00000784343	114709571	114709593	22	NM_002524	NP_002515
NRAS	1	ENST00000369535.4	EX4	ENSE00000784343	114709657	114709678	21	NM_002524	NP_002515
ALK
ALK	2	ENST00000389048.7	EX20	ENSE00001154407	29223528	29223342	187	NM_004304	NP_004295
ALK	2	ENST00000389048.7	EX21	ENSE00001154403	29222607	29222517	91	NM_004304	NP_004295
ALK	2	ENST00000389048.7	EX22	ENSE00001154399	29222408	29222344	65	NM_004304	NP_004295
ALK	2	ENST00000389048.7	EX23	ENSE00001154395	29220835	29220706	130	NM_004304	NP_004295
ALK	2	ENST00000389048.7	EX24	ENSE00001154390	29214081	29213984	98	NM_004304	NP_004295
ALK	2	ENST00000389048.7	EX25	ENSE00001154381	29209878	29209786	93	NM_004304	NP_004295
ALK	2	ENST00000389048.7	EX26	ENSE00001682043	29207272	29207171	102	NM_004304	NP_004295
ALK	2	ENST00000389048.7	EX27	ENSE00001154367	29197676	29197542	135	NM_004304	NP_004295
ALK	2	ENST00000389048.7	EX28	ENSE00001154361	29196860	29196770	91	NM_004304	NP_004295
COL5A2
COL5A2	2	ENST00000374866.8	EX26	ENSE00001464960	189064033	189063980	54	NM_000393	NP_000384
COL5A2	2	ENST00000374866.8	EX27	ENSE00001464958	189063270	189063172	99	NM_000393	NP_000384
COL5A2	2	ENST00000374866.8	EX30	ENSE00003626834	189061615	189061562	54	NM_000393	NP_000384
COL5A2	2	ENST00000374866.8	EX34	ENSE00003535763	189057427	189057320	108	NM_000393	NP_000384
COL5A2	2	ENST00000374866.8	EX41	ENSE00001464928	189052225	189052172	54	NM_000393	NP_000384
COL5A2	2	ENST00000374866.8	EX43	ENSE00001464924	189050676	189050569	108	NM_000393	NP_000384
COL5A2	2	ENST00000374866.8	EX51	ENSE00001340085	189039563	189039272	292	NM_000393	NP_000384
COL5A2	2	ENST00000374866.8	EX52	ENSE00001464909	189036803	189036616	188	NM_000393	NP_000384
COL5A2	2	ENST00000374866.8	EX53	ENSE00001464906	189035155	189034916	240	NM_000393	NP_000384
COL5A2	2	ENST00000374866.8	EX54	ENSE00001950594	189034216	189034070	147	NM_000393	NP_000384
MYCN
MYCN	2	ENST00000281043.3	EX2	ENSE00000999248	15941948	15942854	907	NM_005378	NP_005369
COL6A6
COL6A6	3	ENST00000358511.10	EX3	ENSE00001315758	130564994	130565614	621	NM_001102608.2	NP_001096078.1
COL6A6	3	ENST00000358511.10	EX5	ENSE00001316756	130568047	130568604	558	NM_001102608.2	NP_001096078.1
COL6A6	3	ENST00000358511.10	EX6	ENSE00001325751	130570818	130571393	576	NM_001102608.2	NP_001096078.1
COL6A6	3	ENST00000358511.10	EX19	ENSE00003662480	130599757	130599810	54	NM_001102608.2	NP_001096078.1
COL6A6	3	ENST00000358511.10	EX30	ENSE00003477648	130642987	130643023	37	NM_001102608.2	NP_001096078.1
PIK3CA
PIK3CA	3	ENST00000263967.3	EX10	ENSE00001077674	179218210	179218334	125	NM_006218	NP_006209
PIK3CA	3	ENST00000263967.3	EX21	ENSE00001139987	179234094	179234364	271	NM_006218	NP_006209
CRIPAK/ UVSSA
CRIPAK/ UVSSA	4	ENST00000324803.6	EX1	ENSE00001266771	1394512	1395852	1340	NM_175918.3	NP_787114.2
TERT
TERT	5	ENST00000310581.9	EX1	ENSE00001340231 (with UTR and 142 bp before promotor)	1295189	1294771	318	NM_198253.2	NP_937983
TERT	5	ENST00000310581.9	EX2	ENSE00001197112	1294666	1294547	120	NM_198253.2	NP_937983
TERT	5	ENST00000310581.9	EX2	ENSE00001197112	1293408	1293316	92	NM_198253.2	NP_937983
TERT	5	ENST00000310581.9	EX3	ENSE00001197095	1282624	1282429	196	NM_198253.2	NP_937983
TRIO
TRIO	5	ENST00000344204.8	EX4	ENSE00003688338	14286871	14287063	193	NM_007118.2	NP_009049
TRIO	5	ENST00000344204.8	EX5	ENSE00001133883	14290716	14291228	513	NM_007118.2	NP_009049
TRIO	5	ENST00000344204.8	EX19	ENSE00003480113	14374229	14374343	115	NM_007118.2	NP_009049
TRIO	5	ENST00000344204.8	EX22	ENSE00003547020	14387438	14387632	195	NM_007118.2	NP_009049
TRIO	5	ENST00000344204.8	EX41	ENSE00003500387	14476894	14476963	70	NM_007118.2	NP_009049
TRIO	5	ENST00000344204.8	EX48	ENSE00001188272	14487464	14488260	797	NM_007118.2	NP_009049
TRIO	5	ENST00000344204.8	EX5	ENSE00001133883	14290716	14291228	513	NM_007118.2	NP_009049
PTPRK
PTPRK	6	ENST00000368213.9	EX1	ENSE00002151979 (4bp before starting)	128520362	128520259	103	NM_001135648	NP_001129120
PTPRK	6	ENST00000368213.9	EX3	ENSE00003508782	128322310	128322039	272	NM_001135648	NP_001129120
PTPRK	6	ENST00000368213.9	EX6	ENSE00003648694	128219096	128218922	175	NM_001135648	NP_001129120
PTPRK	6	ENST00000368213.9	EX7	ENSE00003783990	128184725	128184432	294	NM_001135648	NP_001129120
PTPRK	6	ENST00000368213.9	EX12	ENSE00003641852	128067792	128067519	274	NM_001135648	NP_001129120
PTPRK	6	ENST00000368213.9	EX17	ENSE00002170574	127996988	127996901	88	NM_001135648	NP_001129120
PTPRK	6	ENST00000368213.9	EX22	ENSE00002220256	127990885	127990769	117	NM_001135648	NP_001129120
PTPRK	6	ENST00000368213.9	EX23	ENSE00002302514	127985875	127985721	155	NM_001135648	NP_001129120
PTPRK	6	ENST00000368213.9	EX25	ENSE00002260634	127982980	127982831	150	NM_001135648	NP_001129120
PTPRK	6	ENST00000368213.9	EX29	ENSE00002242528	127973827	127973664	164	NM_001135648	NP_001129120
UTRN
UTRN	6	ENST00000367545.7	EX1	ENSE00001616860	144291829	144291907	79	NM_007124.2	NP_009055.2
UTRN	6	ENST00000367545.7	EX9	ENSE00002290277	144435935	144436138	204	NM_007124.2	NP_009055.2
UTRN	6	ENST00000367545.7	EX15	ENSE00002223546	144447602	144447781	180	NM_007124.2	NP_009055.2
UTRN	6	ENST00000367545.7	EX16	ENSE00002273250	144448600	144448769	170	NM_007124.2	NP_009055.2
UTRN	6	ENST00000367545.7	EX21	ENSE00002256996	144461197	144461342	146	NM_007124.2	NP_009055.2
UTRN	6	ENST00000367545.7	EX24	ENSE00002506135	144474604	144474759	156	NM_007124.2	NP_009055.2
UTRN	6	ENST00000367545.7	EX36	NSE00001084800	144514650	144514820	171	NM_007124.2	NP_009055.2
UTRN	6	ENST00000367545.7	EX58	ENSE00001084862	144771907	144771968	62	NM_007124.2	NP_009055.2
UTRN	6	ENST00000367545.7	EX59	ENSE00001906623	144774290	144774364	75	NM_007124.2	NP_009055.2
UTRN	6	ENST00000367545.7	EX61	ENSE00001084847	144789194	144789279	86	NM_007124.2	NP_009055.2
UTRN	6	ENST00000367545.7	EX65	ENSE00001084845	144820882 1	44821018	137	NM_007124.2	NP_009055.2
UTRN	6	ENST00000367545.7	EX71	ENSE00001084796	144839173	144839284	112	NM_007124.2	NP_009055.2
BRAF
BRAF	7	ENST00000646891.1	EX7	ENSE00003487759	140800350	140800371	21	NM_004333	NP_004324
BRAF	7	ENST00000646891.1	EX8	ENSE00003569635	140794458	140794480	22	NM_004333	NP_004324
BRAF	7	ENST00000646891.1	EX11	ENSE00003559218	140781582	140781633	51	NM_004333	NP_004324
BRAF	7	ENST00000646891.1	EX11	ENSE00003559218	140781667	140781688	21	NM_004333	NP_004324
BRAF	7	ENST00000646891.1	EX12	ENSE00003521664	140778043	140778065	22	NM_004333	NP_004324
BRAF	7	ENST00000646891.1	EX14	ENSE00003649805	140754176	140754198	22	NM_004333	NP_004324
BRAF	7	ENST00000646891.1	EX15	ENSE00003485507	140753271	140753292	21	NM_004333	NP_004324
BRAF	7	ENST00000646891.1	EX15	ENSE00003485507	140753310	140753404	94	NM_004333	NP_004324
FGFR1
FGFR1	8	ENST00000447712.6	EX12	ENSE00003644071	38417416	38417306	111	NM_023110	NP_075598.2
FGFR1	8	ENST00000447712.6	EX14	ENSE00003576378	38414901	38414779	123	NM_023110	NP_075598.2
PTK2
PTK2	8	ENST00000340930.7	EX3	ENSE00003798215	140890737	140890543	194	NM_001199649	NP_001186578.1
PTK2	8	ENST00000340930.7	EX4	ENSE00003785352	140879637	140879471	167	NM_001199649	NP_001186578.1
PTK2	8	ENST00000340930.7	EX5	ENSE00003534716	140864399	140864312	88	NM_001199649	NP_001186578.1
PTK2	8	ENST00000340930.7	EX 20	ENSE00003674907	140743330	140743230	101	NM_001199649	NP_001186578.1
PTK2	8	ENST00000340930.7	EX 22	ENSE00003492653	140735455	140735251	205	NM_001199649	NP_001186578.1
PTK2	8	ENST00000340930.7	EX25	ENSE00003482075	140702707	140702570	138	NM_001199649	NP_001186578.1
DOCK8
DOCK8	9	ENST00000432829.6	EX17	ENSE00003502320	371428	371566	139	NM_203447	NP_982272
DOCK8	9	ENST00000432829.6	EX19	ENSE00003545454	376210	376305	96	NM_203447	NP_982272
DOCK8	9	ENST00000432829.6	EX27	ENSE00003497795	404918	405073	156	NM_203447	NP_982272
DOCK8	9	ENST00000432829.6	EX47	ENSE00003515304	463517	463687	171	NM_203447	NP_982272
HTRA1
HTRA1	10	ENST00000368984.7	All 1-9	NO UTRs	Ex1_from 122461652	Ex9-to 122514360	1443	NM_002775	NP_002766
PTEN
PTEN	10	ENST00000371953.7	EX1	ENSE00001456562	87864450	87864450	118	NM_000314	NP_000305
PTEN	10	ENST00000371953.7	EX2	ENSE00001156351	87894005	87894005	124	NM_000314	NP_000305
PTEN	10	ENST00000371953.7	EX3	ENSE00001156344	87925493	87925493	84	NM_000314	NP_000305
PTEN	10	ENST00000371953.7	EX4	ENSE00003595610	87931026	87931026	83	NM_000314	NP_000305
PTEN	10	ENST00000371953.7	EX5	ENSE00001156330	87932993	87932993	278	NM_000314	NP_000305
PTEN	10	ENST00000371953.7	EX6	ENSE00001156327	87952098	87952098	181	NM_000314	NP_000305
PTEN	10	ENST00000371953.7	EX7	ENSE00003725338	87957833	87957833	206	NM_000314	NP_000305
PTEN	10	ENST00000371953.7	EX8	ENSE00001156315	87960874	87960874	264	NM_000314	NP_000305
PTEN	10	ENST00000371953.7	EX9	ENSE00001456541	87965267	87965267	226	NM_000314	NP_000305
KRAS
KRAS	12	ENST00000311936.7	EX2	ENSE00000936617	25245276	25245297	21	NM_004985	NP_004976
KRAS	12	ENST00000311936.7	EX2	ENSE00000936617	25245309	25245383	74	NM_004985	NP_004976
KRAS	12	ENST00000311936.7	EX3	ENSE00001719809	25227330	25227360	30	NM_004985	NP_004976
KRAS	12	ENST00000311936.7	EX4	ENSE00001644818	25225616	25225639	23	NM_004985	NP_004976
KRAS	12	ENST00000311936.7	EX4	ENSE00001644818	25225702	25225725	23	NM_004985	NP_004976
PTPN11
PTPN11	12	ENST00000351677.6	EX3	ENSE00000998168	112450355	112450411	56	NM_002834.3	NP_002825
PTPN11	12	ENST00000351677.6	EX12	ENSE00000755336	112488443	112488510	68	NM_002834.3	NP_002825
PTPN11	12	ENST00000351677.6	EX13	ENSE00000755337	112489024	112489175	152	NM_002834.3	NP_002825
BRCA2
BRCA2	13	ENST00000380152.7	EX10	ENSE00000939167	32333280	32333310	30	NM_000059	NP_000050
BRCA2	13	ENST00000380152.7	EX11	ENSE00000939168	32339685	32339715	30	NM_000059	NP_000050
BRCA2	13	ENST00000380152.7	EX23	ENSE00000939185	32379880	32379910	30	NM_000059	NP_000050
FOXA1
FOXA1	14	ENST00000250448.2	All 1-2	NO UTRs	Ex1_from 37594972	Ex2_to 37591364	1419	NM_004496	NP_004487
BRCA1
BRCA1	17	ENST00000357654.8	EX2	ENSE00003559512	43124015	43124045	30	NM_007294	NP_009225
BRCA1	17	ENST00000357654.8	EX10	ENSE00003522602	43093555	43093585	30	NM_007294	NP_009225
TP53
TP53	17	ENST00000269305.8	EX4	ENSE00003625790	7676272	7675994	279	NM_000546	NP_000537
TP53	17	ENST00000269305.8	EX5	ENSE00003518480	7675236	7675053	184	NM_000546	NP_000537
TP53	17	ENST00000269305.8	EX6	ENSE00003723991	7674971	7674859	113	NM_000546	NP_000537
TP53	17	ENST00000269305.8	EX7	ENSE00003712342	7674290	7674181	110	NM_000546	NP_000537
TP53	17	ENST00000269305.8	EX8	ENSE00003725258	7673837	7673701	137	NM_000546	NP_000537
TP53	17	ENST00000269305.8	EX9	ENSE00003786593	7673608	7673535	74	NM_000546	NP_000537
TP53	17	ENST00000269305.8	EX10	ENSE00003545950	7670715	7670609	107	NM_000546	NP_000537
PLAUR
PLAUR	19	ENST00000340093.7	EX1	ENSE00001048170	43670120	43670066	54	NM_002659.3	NP_002650.1
PLAUR	19	ENST00000340093.7	EX4	ENSE00003786206	43656640	43656479	162	NM_002659.3	NP_002650.1
PLAUR	19	ENST00000340093.7	EX5	ENSE00003516101	43655573	43655439	135	NM_002659.3	NP_002650.1
PLAUR	19	ENST00000340093.7	EX7	ENSE00000847434	43649143	43648890	253	NM_002659.3	NP_002650.1
MUC16
MUC16	19	ENST00000397910.8	EX1	ENSE00001432158	8977341			NM_024690.2	NP_078966.2	c.3798 A>T /A>C	p.K1266N
MUC16	19	ENST00000397910.8	EX1	ENSE00001432158	8972439			NM_024690.2	NP_078966.2	c.8700G>T	p.L2900F
MUC16	19	ENST00000397910.8	EX1	ENSE00001432158	8967056			NM_024690.2	NP_078966.2	c.9714G>A	p.M3238I
MUC16	19	ENST00000397910.8	EX3	ENSE00001422810	8969826-8969825			NM_024690.2	NP_078966.2	c.9539G>A / c.9530G>C / c.9530G>A	p. G3177R / p. G3177A /p. G3177E
MUC16	19	ENST00000397910.8	EX3	ENSE00001422810	8961351			NM_024690.2	NP_078966.2	c.15355C>T	p.P5119S
MUC16	19	ENST00000397910.8	EX3	ENSE00001422810	8953633-8953635			NM_024690.2	NP_078966.2	c.23136_23137insC / c.23136delC / c.23135_23136insC	p. S7713Lfs*5 / p.S7713Lfs*40
MUC16	19	ENST00000397910.8	EX3	ENSE00001422810	8951739-8951740			NM_024690.2	NP_078966.2	c.25031A>C / c.25030G>A	p.D8344A / p.D8344N
MUC16	19	ENST00000397910.8	EX3	ENSE00001422810	8949132			NM_024690.2	NP_078966.2	c.27638T>C	p.I9213T
MUC16	19	ENST00000397910.8	EX3	ENSE00001422810	8963796			NM_024690.2	NP_078966.2	c.12974G>T	p.S4325I
MUC16	19	ENST00000397910.8	EX3	ENSE00001422810	8961872			NM_024690.2	NP_078966.2	c.14898G>T	P.M4966I
MUC16	19	ENST00000397910.8	EX3	ENSE00001422810	8961513			NM_024690.2	NP_078966.2	c.15257G>A	p.R5086H
MUC16	19	ENST00000397910.8	EX3	ENSE00001422810	8959183			NM_024690.2	NP_078966.2	c.17587A>C	p.N5863H
MUC16	19	ENST00000397910.8	EX3	ENSE00001422810	8959024			NM_024690.2	NP_078966.2	c.17746C>A	p.Q5916K
MUC16	19	ENST00000397910.8	EX3	ENSE00001422810	8954190			NM_024690.2	NP_078966.2	c.22580C>A / c.22580C>G	P.S7527Y / p.S7527C
MUC16	19	ENST00000397910.8	EX3	ENSE00001422810	8953577			NM_024690.2	NP_078966.2	c.23193C>G	p.I7731M
MUC16	19	ENST00000397910.8	EX3	ENSE00001422810	8953304			NM_024690.2	NP_078966.2	c.23466G>T	p.Q7822H
MUC16	19	ENST00000397910.8	EX3	ENSE00001422810	8951940			NM_024690.2	NP_078966.2	c.24830C>A	p.S8277L / p.S8277*
MUC16	19	ENST00000397910.8	EX3	ENSE00001422810	8951716			NM_024690.2	NP_078966.2	c.25054G>T / c.25054G>A	p.A8352S / p.A8352T
MUC16	19	ENST00000397910.8	EX3	ENSE00001422810	8950228			NM_024690.2	NP_078966.2	c.26542G>T / c.26542G>A	p.E8848* / p.E8848K
MUC16	19	ENST00000397910.8	EX3	ENSE00001422810	8947494-8947493			NM_024690.2	NP_078966.2	c.29276C>T / c.29277A>G	p.S9759L / p.S9759S
MUC16	19	ENST00000397910.8	EX3	ENSE00001422810	8945902			NM_024690.2	NP_078966.2	c.30868G>A / c.30868G>T	p.A10290T / p.A10290S
MUC16	19	ENST00000397910.8	EX3	ENSE00001422810	8865970			NM_024690.2	NP_078966.2	c.42330C>G	p.L14110L
MUC16	19	ENST00000397910.8	EX3	ENSE00001422810	8951742			NM_024690.2	NP_078966.2	c.25028A>G	E8343G
MUC16	19	ENST00000397910.8	EX3	ENSE00001422810	8959527			NM_024690.2	NP_078966.2	c.17243C>A	p.P5748Q
MUC16	19	ENST00000397910.8	EX5	ENSE00001221099	8938427			NM_024690.2	NP_078966.2	c.32528delT / c.32528T>C	p.F10843fs*11 / p.F10843S
MUC16	19	ENST00000397910.8	EX5	ENSE00001221099	8935175			NM_024690.2	NP_078966.2	c.35780C>A	p.T11927N
MUC16	19	ENST00000397910.8	EX19	ENSE00002320504	8910431			NM_024690.2	NP_078966.2	c.37216G>C	p.G12406R
MUC16	19	ENST00000397910.8	EX19	ENSE00002320504	8910442			NM_024690.2	NP_078966.2	c.37205G>A	p.G12402E
MUC16	19	ENST00000397910.8	EX61	ENSE00003174613	8885776-8885775			NM_024690.2	NP_078966.2	c.41120G>T / c.41121C>T	p.C13707F / p.C13707C
MUC16	19	ENST00000397910.8	EX61	ENSE00003174613	8885813-18885811			NM_024690.2	NP_078966.2	c.41083A>C / c.41085A>C	p.E13695K / p.E13695D
MUC16	19	ENST00000397910.8	EX65	ENSE00003216399	8883516			NM_024690.2	NP_078966.2	c.41493G>T	p.K13831N
MUC16	19	ENST00000397910.8	EX67	ENSE00003483932	8882331-8882329			NM_024690.2	NP_078966.2	c.41752-54	p.T13918A / p.T13918= / p.X13918_splice / p.T13918T
RHPN2
RHPN2	19	ENST00000254260.7	EX3	ENSE00003594078	33026601			NM_033103	NP_149094	c.271G>A	V73M
TIAM1
TIAM1	21	ENST00000286827.7	EX6	ENSE00003665885	31252189	31251742	448	NM_003253.3	NP_003244.2
TIAM1	21	ENST00000286827.7	EX7	ENSE00003624335	31245660	31245488	173	NM_003253.3	NP_003244.2
TIAM1	21	ENST00000286827.7	EX8	ENSE00003540307	31225950	31225726	225	NM_003253.3	NP_003244.2
TIAM1	21	ENST00000286827.7	EX9	ENSE00003581255	31223591	31223406	186	NM_003253.3	NP_003244.2
TIAM1	21	ENST00000286827.7	EX10	ENSE00003609954	31217699	31217553	147	NM_003253.3	NP_003244.2
TIAM1	21	ENST00000286827.7	EX11	ENSE00001265070	31213472	31213398	75	NM_003253.3	NP_003244.2
TIAM1	21	ENST00000286827.7	EX18	ENSE00001025643	31154426	31154247	180	NM_003253.3	NP_003244.2
TIAM1	21	ENST00000286827.7	EX26	ENSE00001667545	31130315	31130213	103	NM_003253.3	NP_003244.2
TIAM1	21	ENST00000286827.7	EX28	ENSE00001769773	31124694	31124522	173	NM_003253.3	NP_003244.2
TIAM1	21	ENST00000286827.7	EX29	ENSE00001612577	31120837	31120368	2490	NM_003253.3	NP_003244.2
ATRX
ATRX	X	ENST00000373344.10	EX5	ENSE00003713901	77696704	77696577	128	NM_000489	NP_000480
ATRX	X	ENST00000373344.10	EX6	ENSE00003736076	77693937	77693824	114	NM_000489	NP_000480
ATRX	X	ENST00000373344.10	EX7	ENSE00003636288	77688927	77688818	110	NM_000489	NP_000480
ATRX	X	ENST00000373344.10	EX8	ENSE00003516677	77685006	77684939	68	NM_000489	NP_000480
ATRX	X	ENST00000373344.10	EX9	ENSE00003519307	77684593	77681520	3074	NM_000489	NP_000480
ATRX	X	ENST00000373344.10	EX29	ENSE00003682636	77558846	77558669	178	NM_000489	NP_000480
ATRX	X	ENST00000373344.10	EX30	ENSE00003691580	77557645	77557451	195	NM_000489	NP_000480
